# Supplementary material for: catena-Poly[[dichloridocobalt(II)]-μ-1,2-di-4-pyridylethane-κ2 N:N′]
Source: Acta Crystallogr Sect E Struct Rep Online. 2008 Mar 14;64(Pt 4):m544. doi: 10.1107/S1600536808006685 (PMC2960972; doi:10.1107/S1600536808006685)
Supplement: Supplementary file 2 [file e-64-0m544-Isup2.hkl]

# 
# h,k,l, Fc-squared, Fo-squared, sigma(Fo-squared) and status flag 
# 
data_I
_shelx_title ' xb1045m in P-1' 
_shelx_refln_list_code          4 
_shelx_F_calc_maximum      111.74 
_exptl_crystal_F_000       318.00 
_reflns_d_resolution_high  0.8378 
 
loop_ 
 _symmetry_equiv_pos_as_xyz 
 'x, y, z' 
 '-x, -y, -z' 
 
_cell_length_a     5.3979 
_cell_length_b     8.8064 
_cell_length_c    14.0180 
_cell_angle_alpha  87.988 
_cell_angle_beta   84.165 
_cell_angle_gamma  84.475 
 
_shelx_F_squared_multiplier     1.000 
 
loop_ 
 _refln_index_h 
 _refln_index_k 
 _refln_index_l 
 _refln_F_squared_calc 
 _refln_F_squared_meas 
 _refln_F_squared_sigma 
 _refln_observed_status 
   1   0   0      228.47      236.87      6.22 o 
   2   0   0      433.29      428.68     16.87 o 
   3   0   0      264.18      307.51      8.50 o 
   4   0   0      149.84      153.17      5.15 o 
   5   0   0       50.70       56.49      4.60 o 
   6   0   0        0.28        2.25      4.24 o 
  -6   1   0        0.03        1.17      4.14 o 
  -5   1   0       28.57       35.39      4.09 o 
  -4   1   0      400.02      419.79     15.91 o 
  -3   1   0     1407.34     1480.38     38.22 o 
  -2   1   0        3.58        3.32      0.77 o 
  -1   1   0     2854.82     2777.30     58.18 o 
   0   1   0     4029.10     4026.40    102.55 o 
   1   1   0     1244.54     1253.52     32.02 o 
   2   1   0      330.06      328.81      9.13 o 
   3   1   0       31.53       23.08      1.61 o 
   4   1   0      582.06      660.37     18.86 o 
   5   1   0      334.43      402.93     29.61 o 
   6   1   0        2.17        0.23      4.17 o 
  -6   2   0        1.76        2.40      4.22 o 
  -5   2   0       23.76       34.10      4.24 o 
  -4   2   0      631.24      635.63     23.32 o 
  -3   2   0     1703.23     1582.44     55.21 o 
  -2   2   0     1606.52     1506.04     31.88 o 
  -1   2   0      649.19      599.10     15.42 o 
   0   2   0        9.12        9.13      0.91 o 
   1   2   0    10166.16     9337.93    238.41 o 
   2   2   0        5.87        3.98      0.81 o 
   3   2   0       72.34       72.83      2.88 o 
   4   2   0      695.31      696.10     30.51 o 
   5   2   0      509.51      626.47     26.57 o 
  -5   3   0       16.07       14.89      3.65 o 
  -4   3   0        2.56        0.00      2.50 o 
  -3   3   0     1964.79     1907.68     48.73 o 
  -2   3   0     2854.82     2773.11     70.11 o 
  -1   3   0      177.12      158.46      4.55 o 
   0   3   0        4.39        3.79      0.60 o 
   1   3   0     1461.97     1358.66     52.14 o 
   2   3   0     1000.60     1007.99     26.01 o 
   3   3   0        0.77        0.72      1.24 o 
   4   3   0      177.46      192.60      9.40 o 
   6   3   0       25.21       30.07      6.00 o 
  -5   4   0      109.27      105.71      6.80 o 
  -4   4   0       95.29       85.64      5.47 o 
  -3   4   0      406.25      387.37     10.86 o 
  -2   4   0     1016.67      903.71     23.41 o 
  -1   4   0        2.40        0.74      0.65 o 
   0   4   0        5.96        3.78      0.71 o 
   1   4   0     1172.02     1064.05     27.40 o 
   2   4   0     6658.88     6285.25    239.22 o 
   3   4   0       80.75       79.60      5.23 o 
   4   4   0        2.50        2.12      2.92 o 
   5   4   0       30.82       34.97      4.88 o 
   6   4   0       33.99       36.33      6.03 o 
  -5   5   0       47.18       52.71      5.23 o 
  -4   5   0        2.42        2.56      2.29 o 
  -3   5   0      180.57      167.58     13.61 o 
  -2   5   0      256.39      246.86      7.25 o 
  -1   5   0      244.78      253.66      7.20 o 
   0   5   0       42.25       44.41      1.70 o 
   1   5   0     1326.05     1304.07     45.04 o 
   2   5   0     1878.36     1831.37     70.61 o 
   3   5   0      741.99      711.82     28.59 o 
   4   5   0       86.25       80.35      5.82 o 
   5   5   0        1.18        1.40      3.81 o 
  -4   6   0       19.95       19.94      3.02 o 
  -3   6   0        0.79        1.64      2.00 o 
  -2   6   0      457.17      476.97     13.09 o 
  -1   6   0      817.16      824.15     27.65 o 
   0   6   0      142.95      141.29      3.75 o 
   1   6   0       17.84       16.76      2.69 o 
   2   6   0      649.38      594.92     24.06 o 
   3   6   0      748.92      666.11     27.11 o 
   4   6   0       15.93       16.91      4.12 o 
   5   6   0        5.07        6.89      5.01 o 
  -4   7   0        0.55       -1.02      2.64 o 
  -3   7   0       56.42       60.35      7.13 o 
  -2   7   0       56.15       62.66      3.34 o 
  -1   7   0     1074.02     1175.44     30.53 o 
   0   7   0      784.30      864.44     33.93 o 
   1   7   0       36.31       48.15      4.06 o 
   2   7   0       21.07       17.99      3.48 o 
   3   7   0      216.93      226.58     11.24 o 
   4   7   0        1.26        1.31      4.09 o 
   5   7   0        0.01       -1.43      4.75 o 
  -3   8   0        1.15        0.09      2.64 o 
  -2   8   0      120.34      120.84      5.19 o 
  -1   8   0      394.55      406.78     17.66 o 
   0   8   0      265.93      282.94     13.16 o 
   1   8   0       66.96       55.65      5.99 o 
   2   8   0       23.26       21.49      4.31 o 
   3   8   0       95.39       88.32      7.08 o 
   4   8   0      171.36      176.17     10.83 o 
  -2   9   0        0.21        2.32      4.37 o 
  -1   9   0        1.35       -0.95      3.99 o 
   0   9   0       98.75       99.28      7.16 o 
   1   9   0       53.00       55.85      5.69 o 
   2   9   0       38.95       33.67      5.42 o 
   3   9   0      139.00      149.66     10.40 o 
  -1  10   0        0.98       -0.10      5.27 o 
   0  10   0       43.14       56.23      6.79 o 
   1  10   0       19.10       19.36      5.09 o 
  -1 -10   1      211.95      233.47     12.67 o 
   0 -10   1      113.77      143.27     10.11 o 
   1 -10   1        1.34        0.00      4.80 o 
  -3  -9   1        3.83        4.17      5.04 o 
  -2  -9   1      116.50      129.85      8.92 o 
  -1  -9   1      179.98      187.79     10.43 o 
   0  -9   1       88.87       86.50      6.70 o 
   1  -9   1       75.65       76.18      6.44 o 
   2  -9   1       34.78       47.90      5.78 o 
  -4  -8   1      109.43      116.27      8.45 o 
  -3  -8   1       14.45       12.36      4.40 o 
  -2  -8   1       24.44       29.82      4.62 o 
  -1  -8   1        2.02        2.60      3.27 o 
   0  -8   1      197.68      200.85     10.30 o 
   1  -8   1        3.86        4.31      3.52 o 
   2  -8   1      134.55      143.23      5.71 o 
   3  -8   1      329.28      324.60     10.10 o 
  -5  -7   1       25.70       19.72      5.26 o 
  -4  -7   1      124.34      108.27      7.82 o 
  -3  -7   1       14.46       10.91      3.73 o 
  -2  -7   1      146.52      161.74      8.77 o 
   0  -7   1      533.20      561.83     22.81 o 
   1  -7   1      188.25      191.20      6.15 o 
   2  -7   1      269.75      270.32     12.34 o 
   3  -7   1      138.67      134.35      5.31 o 
   4  -7   1       93.61      102.46      4.90 o 
  -5  -6   1        0.58       -0.12      4.27 o 
  -4  -6   1       33.72       37.32      4.58 o 
  -3  -6   1      181.24      157.53      8.41 o 
  -2  -6   1       73.94       81.54      5.47 o 
  -1  -6   1      837.01      863.51     33.92 o 
   0  -6   1     1490.59     1590.97     33.81 o 
   1  -6   1      952.90      949.02     24.68 o 
   2  -6   1      124.38      115.45     14.52 o 
   3  -6   1        0.72       -0.63      2.01 o 
   4  -6   1       60.42       66.95      6.33 o 
  -5  -5   1        0.46        0.28      3.80 o 
  -4  -5   1        6.31        3.78      3.25 o 
  -3  -5   1        5.74        1.76      2.60 o 
  -2  -5   1        7.41        6.39      2.30 o 
  -1  -5   1      691.23      652.53     17.11 o 
   0  -5   1      961.24      893.68     27.00 o 
   1  -5   1     1334.43     1223.66     31.37 o 
   2  -5   1      769.13      758.21     19.93 o 
   3  -5   1       57.55       60.09      3.12 o 
   4  -5   1       19.49       19.46      2.63 o 
   5  -5   1      137.53      139.29      8.18 o 
  -6  -4   1        2.60        7.39      5.55 o 
  -5  -4   1        5.33        6.84      3.88 o 
  -4  -4   1       50.67       52.58      4.77 o 
  -3  -4   1      289.86      278.39     12.16 o 
  -2  -4   1     1381.45     1291.87     33.30 o 
  -1  -4   1       27.39       38.17      3.02 o 
   0  -4   1       94.00       78.89      2.60 o 
   1  -4   1     1100.53     1032.27     22.03 o 
   2  -4   1      695.06      654.01     17.17 o 
   3  -4   1       27.50       26.50      2.14 o 
   4  -4   1      277.80      265.95     11.16 o 
   5  -4   1      153.78      164.03      8.66 o 
  -6  -3   1        8.22        5.57      5.34 o 
  -5  -3   1       56.42       60.06      5.64 o 
  -4  -3   1      217.04      218.63      6.75 o 
  -3  -3   1     1093.73     1044.94     27.19 o 
  -2  -3   1     1062.03      964.41     24.94 o 
  -1  -3   1       61.51       66.10      2.25 o 
   0  -3   1      726.82      802.98     20.73 o 
   1  -3   1      283.75      259.61      7.04 o 
   2  -3   1      269.49      261.02      7.28 o 
   3  -3   1       17.09       15.03      2.22 o 
   4  -3   1      610.75      571.80     21.21 o 
   5  -3   1      104.40      112.79      6.80 o 
  -6  -2   1        7.84        4.91      5.09 o 
  -5  -2   1       14.30       18.34      2.82 o 
  -4  -2   1      310.42      329.21     12.84 o 
  -3  -2   1      219.44      222.68      7.00 o 
  -2  -2   1      117.31      105.08      5.79 o 
  -1  -2   1     4289.79     4068.15    159.25 o 
   0  -2   1       32.06       24.60      1.43 o 
   1  -2   1      274.64      238.79      6.39 o 
   2  -2   1     1107.53      990.78     20.99 o 
   3  -2   1      666.65      606.18     16.07 o 
   4  -2   1        6.03        0.95      2.38 o 
   5  -2   1        4.64        2.38      3.20 o 
   6  -2   1       85.89      116.45      7.58 o 
  -6  -1   1        4.45        3.91      4.35 o 
  -5  -1   1       11.44        9.30      2.63 o 
  -4  -1   1        2.13        4.00      1.79 o 
  -3  -1   1        8.32        7.90      1.28 o 
  -2  -1   1      121.29       98.30      3.07 o 
  -1  -1   1       23.10       26.08      1.20 o 
   1  -1   1     3251.71     3153.76     66.08 o 
   2  -1   1     1974.17     1941.35     49.56 o 
   3  -1   1     1592.75     1532.79     39.34 o 
   4  -1   1      268.49      287.65     20.33 o 
   5  -1   1       28.73       30.70      3.91 o 
   6  -1   1       19.50       24.58      4.73 o 
  -6   0   1       24.33       37.07      5.24 o 
  -5   0   1       47.19       54.01      4.67 o 
  -4   0   1       17.49       21.81      2.19 o 
  -3   0   1       34.10       41.18      2.24 o 
  -2   0   1       37.36       50.73      1.93 o 
  -1   0   1     1762.66     1613.45     55.54 o 
   0   0   1        1.23       -0.17      0.26 o 
   1   0   1      862.14      800.78     20.56 o 
   2   0   1     1718.97     1710.13     43.70 o 
   3   0   1      555.50      519.48     13.83 o 
   4   0   1      507.47      555.79     23.95 o 
   5   0   1        1.87       -0.28      3.11 o 
   6   0   1       11.28       17.43      4.49 o 
  -6   1   1       24.85       36.40      5.14 o 
  -5   1   1       44.32       49.62      4.52 o 
  -4   1   1        4.06        2.27      2.53 o 
  -3   1   1      594.78      566.23     15.08 o 
  -2   1   1      473.18      452.12     11.85 o 
  -1   1   1      395.53      368.10     11.20 o 
   0   1   1      446.77      440.64     17.42 o 
   1   1   1      529.01      436.71     30.25 o 
   2   1   1      146.86      177.66      4.96 o 
   3   1   1       73.03       71.77      2.86 o 
   4   1   1      252.39      277.98      8.17 o 
   5   1   1        0.36       -0.73      2.36 o 
  -6   2   1       10.31       11.54      4.70 o 
  -5   2   1       10.99       11.29      3.52 o 
  -4   2   1        0.16       -1.48      2.40 o 
  -3   2   1      513.86      525.05     14.09 o 
  -2   2   1     1480.88     1396.27     29.59 o 
  -1   2   1     1579.12     1457.54     36.96 o 
   0   2   1      365.05      369.21      7.91 o 
   1   2   1     7324.33     6811.08    259.20 o 
   2   2   1       48.08       47.58      3.02 o 
   3   2   1       60.13       63.80      2.89 o 
   4   2   1       87.15       90.38      9.14 o 
   5   2   1       12.84       12.27      4.29 o 
   6   2   1       67.73       83.56      7.43 o 
  -5   3   1       28.42       29.92      4.27 o 
  -4   3   1        8.98        7.51      2.81 o 
  -3   3   1       88.59       75.40      3.44 o 
  -2   3   1      551.22      500.84     14.20 o 
  -1   3   1      460.10      422.12     23.55 o 
   0   3   1        7.71        8.31      0.62 o 
   1   3   1      968.89      949.43     36.64 o 
   2   3   1     1140.36     1078.64     41.79 o 
   3   3   1      205.26      212.28      9.05 o 
   4   3   1      225.54      239.24     11.19 o 
   5   3   1       12.81        9.66      4.08 o 
   6   3   1       18.39       22.76      5.95 o 
  -5   4   1      280.12      276.22     12.23 o 
  -4   4   1        6.64        6.05      2.86 o 
  -3   4   1      304.40      271.35     15.12 o 
  -2   4   1      232.37      247.58      7.19 o 
  -1   4   1       14.75       20.11      1.73 o 
   0   4   1       58.24       66.74      1.95 o 
   1   4   1       46.46       40.72      2.89 o 
   2   4   1      275.06      297.13     12.50 o 
   3   4   1      270.67      239.07     10.76 o 
   4   4   1      242.88      266.97     12.39 o 
   6   4   1       61.24       67.01      7.33 o 
  -5   5   1      156.52      172.98      9.14 o 
  -4   5   1       87.24       86.24      6.66 o 
  -3   5   1       24.64       26.60      2.69 o 
  -2   5   1        3.56        4.10      1.59 o 
  -1   5   1       62.70       53.63      3.16 o 
   0   5   1      127.72      137.59      4.52 o 
   1   5   1       10.16       11.16      2.07 o 
   2   5   1       49.53       50.76      3.73 o 
   3   5   1      432.95      431.67     18.24 o 
   4   5   1       68.57       70.64      5.59 o 
  -4   6   1       44.20       43.71      3.42 o 
  -3   6   1       17.37       17.89      3.06 o 
  -2   6   1       24.25       22.98      2.18 o 
  -1   6   1      602.05      627.14     16.66 o 
   0   6   1      830.39      886.52     22.94 o 
   1   6   1      515.32      526.50     21.16 o 
   2   6   1        0.47       -1.33      2.53 o 
   3   6   1       62.63       49.51      4.93 o 
   4   6   1       12.32        7.62      4.32 o 
   5   6   1        0.51       -0.64      4.91 o 
  -4   7   1       29.42       34.44      3.55 o 
  -3   7   1       33.73       27.32      2.83 o 
  -2   7   1      135.95      148.91      5.53 o 
  -1   7   1      392.88      424.25     11.88 o 
   0   7   1     1138.70     1238.44     47.60 o 
   1   7   1       58.23       58.05      4.31 o 
   2   7   1      113.49      117.34      6.98 o 
   3   7   1       34.05       33.97      4.57 o 
   4   7   1        3.86        4.96      4.62 o 
   5   7   1       12.69       21.25      5.37 o 
  -3   8   1      151.35      162.59     14.68 o 
  -2   8   1       36.98       37.72      3.21 o 
  -1   8   1       14.68       12.65      3.85 o 
   0   8   1      191.15      220.09     11.03 o 
   1   8   1       11.77       12.00      2.52 o 
   2   8   1       49.97       53.11      5.21 o 
   3   8   1        0.78       -2.12      4.03 o 
   4   8   1       16.44       20.26      5.44 o 
  -2   9   1      105.72      127.00      8.86 o 
  -1   9   1        0.81        3.68      4.50 o 
   0   9   1        3.38        6.80      4.44 o 
   1   9   1       63.80       63.26      5.87 o 
   2   9   1        8.65        6.92      4.37 o 
   3   9   1       13.74       11.17      5.47 o 
  -1  10   1        0.55        1.22      5.39 o 
   0  10   1        0.06        0.54      4.68 o 
   1  10   1       49.89       46.62      5.93 o 
   2  10   1       47.37       49.89      6.23 o 
  -1 -10   2       13.38       11.55      5.21 o 
   0 -10   2       90.58       92.56      7.72 o 
   1 -10   2       25.64       35.79      5.88 o 
  -3  -9   2       89.71       83.97      7.85 o 
  -2  -9   2        0.97       -1.18      4.70 o 
  -1  -9   2        1.08        5.59      4.31 o 
   0  -9   2       14.95       22.81      4.72 o 
   1  -9   2        0.50        2.61      4.44 o 
   2  -9   2        2.65        1.84      4.67 o 
  -4  -8   2       93.88       89.24      7.56 o 
  -3  -8   2      210.25      200.19     10.96 o 
  -2  -8   2        0.35        2.53      3.98 o 
  -1  -8   2      131.32      122.85      7.56 o 
   0  -8   2        2.52        0.23      3.34 o 
   1  -8   2       17.72       15.27      3.88 o 
   2  -8   2        0.60        1.17      2.43 o 
   3  -8   2       10.53        7.41      2.92 o 
  -4  -7   2       60.14       62.43      6.33 o 
  -3  -7   2       32.57       28.79      4.77 o 
  -2  -7   2      157.96      140.71      7.90 o 
  -1  -7   2      123.07      121.06      6.93 o 
   0  -7   2       95.19       92.45      6.19 o 
   1  -7   2      429.91      417.52     11.66 o 
   2  -7   2      150.13      153.08      5.47 o 
   3  -7   2       10.82       13.80      2.63 o 
   4  -7   2        9.24        6.97      2.87 o 
  -5  -6   2        9.84        8.30      4.40 o 
  -4  -6   2       11.38        7.66      3.65 o 
  -3  -6   2       31.68       27.36      3.91 o 
  -2  -6   2       55.11       62.47      4.55 o 
  -1  -6   2      118.27      109.98      6.16 o 
   0  -6   2      558.13      582.60     12.89 o 
   1  -6   2      597.06      600.65     16.00 o 
   2  -6   2      392.07      392.91     12.75 o 
   3  -6   2        3.72        1.73      1.95 o 
   4  -6   2       42.82       36.47      4.06 o 
  -5  -5   2        7.69        5.90      4.34 o 
  -4  -5   2       51.74       45.37      4.54 o 
  -3  -5   2      126.00      107.32      6.38 o 
  -2  -5   2      752.57      730.09     29.02 o 
  -1  -5   2       28.45       26.26      1.77 o 
   0  -5   2     1026.31     1168.93     30.27 o 
   1  -5   2       62.68       55.09      2.01 o 
   2  -5   2      271.24      244.09      7.15 o 
   3  -5   2       55.08       46.41      2.73 o 
   4  -5   2       70.20       59.09      3.47 o 
   5  -5   2       20.02       20.79      4.40 o 
  -5  -4   2       71.75       59.78      5.41 o 
  -4  -4   2      123.11      121.25      7.03 o 
  -3  -4   2      574.81      528.66     14.20 o 
  -2  -4   2     1849.33     1759.35     45.24 o 
  -1  -4   2      974.17     1045.25     27.08 o 
   0  -4   2       83.69       92.81      4.11 o 
   1  -4   2      166.62      175.77      7.59 o 
   2  -4   2       32.37       34.67      1.98 o 
   3  -4   2      148.31      141.32      5.05 o 
   4  -4   2      192.03      174.59      8.23 o 
   5  -4   2       29.29       26.06      4.22 o 
  -6  -3   2       39.77       39.50      5.72 o 
  -5  -3   2       56.68       58.51      5.23 o 
  -4  -3   2        2.27        1.47      1.88 o 
  -3  -3   2     1232.62     1036.38     27.02 o 
  -2  -3   2     1965.90     1785.93     45.88 o 
  -1  -3   2     3152.42     3440.00    118.23 o 
   0  -3   2     1666.94     2109.11     72.73 o 
   1  -3   2     1476.50     1428.00     36.20 o 
   2  -3   2       85.17       80.19      2.34 o 
   3  -3   2      237.57      216.93     14.14 o 
   4  -3   2        1.54        2.74      2.58 o 
   5  -3   2        2.51        0.44      3.37 o 
  -5  -2   2      264.96      314.96      9.63 o 
  -4  -2   2      324.58      332.55      9.54 o 
  -3  -2   2      162.42      162.04      5.02 o 
  -2  -2   2      960.03      816.19     21.23 o 
  -1  -2   2      212.96      218.42      8.00 o 
   0  -2   2        3.19        9.05      1.17 o 
   1  -2   2      970.58     1094.54     23.19 o 
   2  -2   2      503.46      480.53     10.46 o 
   3  -2   2      855.21      868.72     26.64 o 
   4  -2   2      225.42      221.82      9.45 o 
   5  -2   2        2.51        0.35      3.20 o 
   6  -2   2        5.56        7.97      4.63 o 
  -6  -1   2      114.14      135.24      8.22 o 
  -5  -1   2      431.49      543.11     17.33 o 
  -4  -1   2      570.08      586.12     15.91 o 
  -3  -1   2       57.40       59.93      2.65 o 
  -2  -1   2      280.56      253.57      6.98 o 
  -1  -1   2      423.70      472.06     16.65 o 
   0  -1   2    12485.69    16430.56    564.13 o 
   1  -1   2     1340.74     1387.78     29.24 o 
   2  -1   2     2994.44     3062.88     78.36 o 
   3  -1   2     1554.48     1460.26     99.47 o 
   4  -1   2      285.65      283.74     15.26 o 
   5  -1   2       76.85       87.11      5.57 o 
   6  -1   2        3.41        2.88      4.32 o 
  -6   0   2       38.68       47.37      5.47 o 
  -5   0   2      103.34      117.00      6.97 o 
  -4   0   2      444.60      482.00     16.60 o 
  -3   0   2      993.16      917.40     23.97 o 
  -2   0   2      151.01      127.55      3.83 o 
  -1   0   2     8250.47     7779.85    267.10 o 
   0   0   2     1809.07     2561.19     65.43 o 
   1   0   2      174.51      150.75      4.12 o 
   2   0   2     1432.47     1461.79     37.51 o 
   3   0   2       51.21       41.69      1.99 o 
   4   0   2      184.77      194.57     14.13 o 
   5   0   2       81.81       92.87      5.96 o 
   6   0   2       59.64       73.39      6.15 o 
  -6   1   2        1.54       -0.67      4.39 o 
  -5   1   2       33.46       37.84      4.45 o 
  -4   1   2      537.90      546.88     20.34 o 
  -3   1   2      166.40      165.98      5.98 o 
  -2   1   2      804.16      800.32     20.79 o 
  -1   1   2    11726.71    10056.41    263.73 o 
   0   1   2     2316.38     2355.79     79.69 o 
   1   1   2    10952.48    10860.82    276.36 o 
   2   1   2      291.60      259.70      7.02 o 
   3   1   2       91.25       94.02      5.57 o 
   4   1   2       76.16       87.34      4.32 o 
   5   1   2       25.96       33.10      2.89 o 
  -6   2   2       21.20       22.00      5.08 o 
  -5   2   2       29.11       29.41      4.16 o 
  -4   2   2       57.71       73.86      4.83 o 
  -3   2   2      583.69      509.25     18.67 o 
  -2   2   2      367.94      352.83      9.16 o 
  -1   2   2     2247.49     2009.84     50.80 o 
   0   2   2     3602.28     3396.01     76.25 o 
   1   2   2     3008.79     2731.36    104.03 o 
   2   2   2      529.94      517.40     20.44 o 
   3   2   2      148.72      147.27      4.99 o 
   4   2   2      133.67      141.49      4.92 o 
   5   2   2      236.35      285.85     13.47 o 
   6   2   2        0.18       -1.81      4.80 o 
  -5   3   2        2.15        1.87      3.52 o 
  -4   3   2      654.42      664.15     24.50 o 
  -3   3   2     1438.75     1418.49     53.86 o 
  -2   3   2     2098.61     1955.18     49.72 o 
  -1   3   2      368.08      387.40      8.41 o 
   0   3   2      815.07      751.99     15.98 o 
   1   3   2      373.92      286.31     11.58 o 
   2   3   2     2838.59     2862.93    109.40 o 
   3   3   2      479.76      501.31     13.38 o 
   4   3   2      797.08      898.70     35.77 o 
   5   3   2      140.19      180.05      9.89 o 
   6   3   2       44.04       53.29      6.39 o 
  -5   4   2        0.01        1.04      3.60 o 
  -4   4   2      400.35      388.42     15.31 o 
  -3   4   2      576.25      540.03     14.71 o 
  -2   4   2     1178.89      964.80     73.85 o 
  -1   4   2     1209.68     1165.33     66.64 o 
   0   4   2      101.39       98.92      2.57 o 
   1   4   2     2023.80     2037.10     77.99 o 
   2   4   2       81.92       74.73      4.57 o 
   3   4   2        4.73        5.00      2.79 o 
   4   4   2      376.38      410.39     17.70 o 
   5   4   2       48.23       53.13      5.87 o 
   6   4   2      110.19      111.05      8.43 o 
  -5   5   2        3.81        7.16      4.08 o 
  -4   5   2        2.81        2.08      2.40 o 
  -3   5   2      305.50      295.76     11.91 o 
  -2   5   2      924.69      887.81     23.22 o 
  -1   5   2      781.19      771.03     24.68 o 
   0   5   2      307.02      304.32     12.72 o 
   1   5   2     1241.79     1183.77     45.76 o 
   2   5   2      851.34      843.30     33.24 o 
   3   5   2      927.30      913.95     36.31 o 
   4   5   2        5.51        0.21      3.27 o 
   5   5   2       55.46       56.89      5.92 o 
  -4   6   2       70.84       74.27      4.06 o 
  -3   6   2       84.43       79.70      3.77 o 
  -2   6   2       25.67       26.68      3.18 o 
  -1   6   2      429.79      443.39     12.09 o 
   0   6   2        6.39        7.45      1.20 o 
   1   6   2     2060.97     1632.17     62.92 o 
   2   6   2      956.56      950.71     37.53 o 
   3   6   2      811.13      788.91     31.81 o 
   4   6   2        7.52        9.43      4.06 o 
   5   6   2        1.28        2.14      4.60 o 
  -4   7   2       56.30       61.01      4.02 o 
  -3   7   2        1.95        2.03      2.32 o 
  -2   7   2      315.28      342.60     10.03 o 
  -1   7   2      701.38      764.82     20.32 o 
   0   7   2       29.11       32.81      3.86 o 
   1   7   2      214.99      209.91      7.04 o 
   2   7   2      311.91      305.62     13.66 o 
   3   7   2      159.70      181.87      9.94 o 
   4   7   2      244.46      208.33     11.27 o 
   5   7   2       12.70        8.51      5.14 o 
  -3   8   2       18.11       17.06      3.18 o 
  -2   8   2      262.83      296.76      9.34 o 
  -1   8   2      226.08      255.68     12.55 o 
   0   8   2      252.68      279.71     13.13 o 
   1   8   2      312.66      319.65     14.51 o 
   2   8   2       93.49       93.06      6.41 o 
   3   8   2      117.38       54.13      5.87 o 
   4   8   2       58.36       51.93      6.66 o 
  -2   9   2       46.21       66.96      6.97 o 
  -1   9   2      230.84      266.87     13.62 o 
   0   9   2      523.27      608.56     25.50 o 
   1   9   2      158.26      182.31     10.20 o 
   2   9   2       39.35       36.59      5.19 o 
   3   9   2       62.19       57.22      6.74 o 
  -1  10   2      117.42      150.83     10.34 o 
   0  10   2        6.20        8.43      4.86 o 
   1  10   2       81.46       68.21      6.69 o 
   2  10   2        6.92        3.24      5.11 o 
  -1 -10   3      160.39      161.49     10.78 o 
   0 -10   3        0.47       -1.20      4.96 o 
  -3  -9   3      117.67      119.40      9.19 o 
  -2  -9   3      442.95      475.69     20.95 o 
   0  -9   3      137.66      163.55     10.12 o 
   1  -9   3        1.60        2.12      4.52 o 
   2  -9   3       47.86       52.17      6.16 o 
  -4  -8   3       26.65       24.24      6.06 o 
  -3  -8   3       70.25       76.69      7.05 o 
  -2  -8   3       25.12       22.04      4.78 o 
  -1  -8   3      432.75      417.82     17.98 o 
   0  -8   3      257.61      286.97     13.54 o 
   1  -8   3        0.90       -0.08      3.42 o 
   2  -8   3      251.63      250.50      8.13 o 
   3  -8   3      163.56      184.20     12.45 o 
  -4  -7   3      172.37      159.80      9.96 o 
  -3  -7   3      178.54      146.10      8.73 o 
  -2  -7   3        3.33        2.43      3.25 o 
  -1  -7   3      497.68      532.83     21.90 o 
   0  -7   3      262.41      286.53     12.90 o 
   1  -7   3        2.38       -0.72      1.94 o 
   2  -7   3      349.41      338.77      9.95 o 
   3  -7   3      357.81      349.87     10.42 o 
   4  -7   3      167.04      167.76      8.94 o 
  -5  -6   3      116.82      120.74      8.53 o 
  -4  -6   3      218.54      180.31      9.83 o 
  -3  -6   3      335.67      295.68     13.47 o 
  -2  -6   3        0.18        0.02      2.76 o 
  -1  -6   3      508.46      548.16     22.36 o 
   0  -6   3      261.10      278.42     13.68 o 
   1  -6   3      151.77      155.12      5.70 o 
   2  -6   3      167.59      145.18      5.06 o 
   3  -6   3      349.63      332.11      9.75 o 
   4  -6   3      236.67      247.16     11.09 o 
  -5  -5   3       27.59       27.36      4.96 o 
  -4  -5   3       75.81       68.28      5.36 o 
  -3  -5   3      276.74      262.86     11.91 o 
  -2  -5   3        0.41       -0.69      1.45 o 
  -1  -5   3      864.99      939.11     24.54 o 
   0  -5   3     2258.38     2499.23     86.38 o 
   1  -5   3     1497.37     1415.05     36.21 o 
   2  -5   3      267.54      242.25      7.14 o 
   3  -5   3        0.87       -0.84      1.82 o 
   4  -5   3      367.27      349.20     10.74 o 
   5  -5   3       17.79       19.19      4.22 o 
  -5  -4   3        2.87        0.99      3.83 o 
  -4  -4   3       17.87       19.23      3.35 o 
  -3  -4   3      326.19      290.22      8.30 o 
  -2  -4   3        1.88       -0.07      1.26 o 
  -1  -4   3      853.07      896.47     31.50 o 
   0  -4   3     2321.97     2726.92     94.09 o 
   1  -4   3     2844.73     2640.65     66.63 o 
   2  -4   3     1489.90      875.52     33.31 o 
   3  -4   3        6.30        7.30      1.74 o 
   4  -4   3      375.45      350.83     14.03 o 
   5  -4   3       56.80       72.93      5.67 o 
  -6  -3   3       22.96       18.11      5.00 o 
  -5  -3   3        4.57        3.45      3.37 o 
  -4  -3   3      348.34      333.37     10.32 o 
  -3  -3   3      399.43      353.26     14.81 o 
  -2  -3   3      656.99      600.83     15.90 o 
  -1  -3   3      424.18      554.78     19.77 o 
   0  -3   3     1630.36     2050.14     70.86 o 
   1  -3   3     3233.00     3159.73     79.69 o 
   2  -3   3     1279.49     1129.27     24.13 o 
   3  -3   3        2.23        1.57      1.49 o 
   4  -3   3      186.14      184.93      8.40 o 
   5  -3   3      172.51      192.55      9.38 o 
  -5  -2   3        7.99        9.56      3.06 o 
  -4  -2   3      151.17      159.69      5.42 o 
  -3  -2   3     1044.77      964.04     25.19 o 
  -2  -2   3     1567.34     1514.17     52.50 o 
  -1  -2   3     1857.08     2082.51     71.84 o 
   0  -2   3      247.05      331.04     12.03 o 
   1  -2   3     1110.98     1151.57     24.43 o 
   2  -2   3      158.99      135.52      3.41 o 
   3  -2   3       94.98       92.50      3.44 o 
   4  -2   3      244.14      235.04      9.94 o 
   5  -2   3      459.36      509.31     19.65 o 
   6  -2   3      157.92      205.06     10.65 o 
  -6  -1   3        5.27        5.52      4.68 o 
  -5  -1   3        0.14        0.11      2.45 o 
  -4  -1   3        7.04       10.29      1.98 o 
  -3  -1   3     1080.03     1061.25     27.70 o 
  -2  -1   3      807.62      649.89     22.96 o 
  -1  -1   3    10030.26    10490.67    360.18 o 
   0  -1   3       57.79      111.57      4.60 o 
   1  -1   3      353.38      337.62      7.31 o 
   2  -1   3     4370.99     4286.02    109.29 o 
   3  -1   3      198.80      172.91      5.28 o 
   4  -1   3       15.73       18.16      2.48 o 
   5  -1   3      154.80      183.25      8.84 o 
   6  -1   3      137.96      188.10      9.86 o 
  -6   0   3       18.48       22.51      5.03 o 
  -5   0   3       14.05       17.40      3.78 o 
  -4   0   3      140.22      144.42     11.67 o 
  -3   0   3        5.04        5.13      1.34 o 
  -2   0   3      560.77      513.40     18.37 o 
  -1   0   3      923.51      872.00     30.38 o 
   0   0   3      709.57      935.62     24.11 o 
   1   0   3     3225.76     3568.43     90.77 o 
   2   0   3     3120.93     2937.06     74.80 o 
   3   0   3     1175.16     1162.65     30.16 o 
   4   0   3      625.03      662.08     17.77 o 
   5   0   3       19.71       21.35      3.76 o 
   6   0   3       68.56       90.52      6.77 o 
  -6   1   3       27.65       36.56      5.37 o 
  -5   1   3      126.01      160.16      8.33 o 
  -4   1   3      112.67      111.21      6.01 o 
  -3   1   3      153.05      150.96      4.75 o 
  -2   1   3     1561.79     1594.59     55.36 o 
  -1   1   3      112.85      126.64      3.72 o 
   0   1   3      265.46      280.72      7.47 o 
   1   1   3      107.66      142.23     10.41 o 
   2   1   3     2008.68     1961.42     50.20 o 
   3   1   3     2512.76     2529.90     64.87 o 
   4   1   3      691.88      749.95     19.97 o 
   5   1   3       15.70       19.61      3.98 o 
  -5   2   3       19.71       19.39      4.04 o 
  -4   2   3        4.06        2.40      2.71 o 
  -3   2   3        1.44        2.53      1.92 o 
  -2   2   3      149.55      123.92      4.01 o 
  -1   2   3      967.21      800.35     23.21 o 
   0   2   3     1486.27     1390.66     29.36 o 
   1   2   3     1111.60     1154.85     29.66 o 
   2   2   3      386.02      376.53     12.29 o 
   3   2   3     1131.49     1071.56     27.82 o 
   4   2   3      303.44      299.94     23.65 o 
   5   2   3        2.66        0.69      3.81 o 
   6   2   3       19.94       26.85      5.83 o 
  -5   3   3       35.62       34.64      4.57 o 
  -4   3   3        8.27        9.84      3.11 o 
  -3   3   3        2.43        2.66      1.61 o 
  -2   3   3      772.00      694.41     18.21 o 
  -1   3   3     2443.50     2261.47     47.54 o 
   0   3   3     2547.97     2287.13     48.16 o 
   1   3   3     3102.40     3160.78    120.46 o 
   2   3   3       11.73        8.50      1.87 o 
   3   3   3      152.41      147.79      7.35 o 
   4   3   3      151.88      167.03      8.71 o 
   5   3   3        0.61        1.58      3.58 o 
   6   3   3        0.12       -1.08      4.80 o 
  -5   4   3       28.08       36.18      4.70 o 
  -4   4   3        4.18        3.52      2.92 o 
  -3   4   3       88.49       80.90      4.28 o 
  -2   4   3       19.90       19.12      1.76 o 
  -1   4   3      244.00      210.52      4.93 o 
   0   4   3     1211.06     1166.28     24.74 o 
   1   4   3      103.61       90.48      4.70 o 
   2   4   3      248.42      256.01     11.01 o 
   3   4   3      413.23      410.70     17.20 o 
   4   4   3      146.84      164.03      9.09 o 
   5   4   3      158.90      177.63     10.04 o 
   6   4   3        8.63        7.26      5.21 o 
  -5   5   3       23.93       34.13      5.01 o 
  -4   5   3       81.21       88.11      4.34 o 
  -3   5   3       42.49       48.86      2.96 o 
  -2   5   3      298.05      279.98      8.19 o 
  -1   5   3       12.52       14.20      1.56 o 
   0   5   3      432.99      450.18      9.96 o 
   1   5   3       52.89       51.02      3.43 o 
   2   5   3        3.53        1.30      2.53 o 
   3   5   3       61.76       67.21      4.90 o 
   4   5   3      433.40      481.28     20.57 o 
   5   5   3      196.10      218.81     11.70 o 
  -4   6   3       59.27       64.79      3.93 o 
  -3   6   3      109.58      113.53      8.54 o 
  -2   6   3       13.55       13.15      2.06 o 
  -1   6   3        1.30       -0.64      1.51 o 
   0   6   3      317.04      342.35     10.08 o 
   1   6   3        2.17        1.76      1.69 o 
   2   6   3       18.27       19.47      3.19 o 
   3   6   3       33.97       37.86      4.62 o 
   4   6   3      112.43       81.21      6.24 o 
   5   6   3      150.81      155.15     10.25 o 
  -4   7   3       20.25       19.29      3.29 o 
  -3   7   3       74.21       81.71      4.19 o 
  -2   7   3       28.92       30.64      2.72 o 
  -1   7   3        6.85        9.10      3.17 o 
   0   7   3      236.83      244.87     11.50 o 
   1   7   3      125.58      125.72      4.99 o 
   2   7   3      184.90      192.01      9.71 o 
   3   7   3       78.35       91.59      6.67 o 
   4   7   3        0.31        1.00      4.31 o 
   5   7   3       41.92       42.94      6.28 o 
  -3   8   3        0.55       -0.86      2.75 o 
  -2   8   3        0.49        0.13      3.76 o 
  -1   8   3      201.19      206.80     10.75 o 
   0   8   3        9.20       13.77      3.85 o 
   1   8   3      424.03      463.01     19.69 o 
   2   8   3      223.14      226.14     11.01 o 
   3   8   3       60.83       64.07      5.95 o 
   4   8   3        2.01       -0.53      5.26 o 
  -2   9   3       31.39       38.34      5.87 o 
  -1   9   3        6.29        9.05      4.55 o 
   0   9   3        0.23       -0.95      4.31 o 
   1   9   3       91.35       87.48      6.77 o 
   2   9   3       73.63       74.53      5.01 o 
   3   9   3        5.53        5.34      5.27 o 
  -1  10   3        3.38        1.96      5.59 o 
   0  10   3        2.82        2.05      4.81 o 
   1  10   3        8.95        8.35      4.83 o 
   2  10   3       16.22       14.07      5.46 o 
  -1 -10   4       35.78       44.33      7.05 o 
   0 -10   4      181.04      234.67     13.62 o 
  -3  -9   4       10.41        4.44      5.60 o 
  -2  -9   4       11.47        6.85      5.44 o 
   0  -9   4       63.77       75.32      6.97 o 
   1  -9   4      112.24      128.99      8.64 o 
   2  -9   4      152.30      172.21     10.60 o 
  -4  -8   4       66.76       62.39      7.07 o 
  -3  -8   4        2.58        1.76      5.09 o 
  -2  -8   4      169.52      145.01      9.33 o 
  -1  -8   4        8.28        9.63      4.16 o 
   0  -8   4       29.02       36.53      4.70 o 
   1  -8   4      163.05      165.98      6.14 o 
   2  -8   4       13.25       13.74      2.81 o 
   3  -8   4        0.64       -0.49      3.81 o 
  -4  -7   4       52.39       43.20      5.62 o 
  -3  -7   4      130.00      116.59      7.87 o 
  -2  -7   4      405.02      409.32     18.06 o 
  -1  -7   4      208.36      233.29     11.45 o 
   0  -7   4       21.88       25.04      2.19 o 
   1  -7   4        1.13        2.12      2.01 o 
   2  -7   4       10.52        7.86      2.29 o 
   3  -7   4       19.83       28.33      4.12 o 
   4  -7   4        8.34        4.63      3.91 o 
  -5  -6   4        3.90        1.92      4.24 o 
  -4  -6   4       15.34       12.29      3.85 o 
  -3  -6   4      149.25      128.61      7.74 o 
  -2  -6   4       79.60       83.75      5.82 o 
  -1  -6   4       26.66       25.19      6.17 o 
   0  -6   4      152.76      191.04      8.15 o 
   1  -6   4       24.97       27.49      2.16 o 
   2  -6   4      234.21      211.53      6.61 o 
   3  -6   4       82.32       76.36      5.83 o 
   4  -6   4       87.96       94.57      6.13 o 
  -5  -5   4       39.09       32.08      5.23 o 
  -4  -5   4        0.61        0.58      3.11 o 
  -3  -5   4        9.01        7.02      3.11 o 
  -2  -5   4       17.73       18.26      2.04 o 
  -1  -5   4       84.34       87.96      4.70 o 
   0  -5   4      114.01      145.65      6.52 o 
   1  -5   4       88.08       86.59      3.36 o 
   2  -5   4      207.27      190.63      5.92 o 
   3  -5   4      756.22      675.94     18.07 o 
   4  -5   4      121.56      124.19      7.05 o 
   5  -5   4        5.02        8.23      4.11 o 
  -5  -4   4       12.58        7.54      3.86 o 
  -4  -4   4       16.14       10.27      3.09 o 
  -3  -4   4      143.92      130.04      4.58 o 
  -2  -4   4      183.86      183.45      5.73 o 
  -1  -4   4       81.56       84.13      4.52 o 
   0  -4   4      330.29      484.04     17.65 o 
   1  -4   4      763.06      769.66     19.99 o 
   2  -4   4       76.85       61.76      2.76 o 
   3  -4   4      684.73      566.56     15.22 o 
   4  -4   4        6.57        6.95      2.99 o 
   5  -4   4       15.82       11.55      3.89 o 
  -5  -3   4       12.98       16.12      4.14 o 
  -4  -3   4        3.06        3.07      2.03 o 
  -3  -3   4      591.22      518.82     41.91 o 
  -2  -3   4      425.10      370.31     13.64 o 
  -1  -3   4     1239.94     1537.39     53.47 o 
   0  -3   4      357.39      469.42     17.01 o 
   1  -3   4      166.11      156.90      4.77 o 
   2  -3   4       50.72       51.25      2.90 o 
   3  -3   4       11.83        8.21      1.69 o 
   4  -3   4        2.42        0.99      2.58 o 
   5  -3   4        2.31        6.97      3.55 o 
  -5  -2   4       21.67       22.75      2.88 o 
  -4  -2   4       34.11       35.45      2.58 o 
  -3  -2   4      702.57      650.10     26.24 o 
  -2  -2   4     1244.20     1140.68     39.85 o 
  -1  -2   4     1231.61     1379.48     47.97 o 
   0  -2   4      746.15     1016.84     35.59 o 
   1  -2   4      578.38      618.00     13.22 o 
   2  -2   4       86.57      103.78      4.10 o 
   3  -2   4        0.86        1.54      1.43 o 
   4  -2   4       40.28       35.61      3.57 o 
   5  -2   4       14.92       15.89      3.76 o 
   6  -2   4        0.04       -3.11      4.39 o 
  -6  -1   4       37.73       49.48      5.90 o 
  -5  -1   4      106.01      129.47      9.03 o 
  -4  -1   4       18.27       20.07      2.27 o 
  -3  -1   4       36.60       35.71      2.16 o 
  -2  -1   4       16.42       14.18      1.87 o 
  -1  -1   4     1067.53     1063.49     37.07 o 
   0  -1   4       68.72       69.05      2.51 o 
   1  -1   4       38.68       31.55      2.29 o 
   2  -1   4     1246.40     1406.88     37.68 o 
   3  -1   4        1.13        0.48      1.29 o 
   4  -1   4      155.21      149.69      5.10 o 
   5  -1   4      124.36      126.00      7.10 o 
   6  -1   4        0.01       -1.91      4.26 o 
  -6   0   4       70.69       95.29      7.21 o 
  -5   0   4      156.21      174.46      8.74 o 
  -4   0   4      606.04      612.12     16.64 o 
  -3   0   4      168.70      170.67      5.34 o 
  -2   0   4       10.13        8.69      1.66 o 
  -1   0   4     3152.57     3071.59    105.72 o 
   0   0   4      109.28      169.79      4.89 o 
   1   0   4     1112.83     1308.99     33.68 o 
   2   0   4      240.49      261.77      7.24 o 
   3   0   4      741.04      740.39     19.53 o 
   4   0   4      211.73      211.51     16.97 o 
   5   0   4      148.25      178.37      8.53 o 
   6   0   4       25.48       32.34      5.23 o 
  -5   1   4      136.83      158.18      8.35 o 
  -4   1   4      388.43      360.26     14.15 o 
  -3   1   4      126.39      116.64      5.60 o 
  -2   1   4        4.36        5.59      1.59 o 
  -1   1   4      650.13      577.88     14.98 o 
   0   1   4       50.04       54.83      1.64 o 
   1   1   4       43.52       47.42      2.74 o 
   2   1   4        5.31        6.18      1.01 o 
   3   1   4      141.90      126.93     24.39 o 
   4   1   4       31.70       36.01      2.51 o 
   5   1   4       63.80       62.96     15.12 o 
  -5   2   4       28.83       36.38      4.72 o 
  -4   2   4      217.41      206.47      9.17 o 
  -3   2   4       71.47       59.07      3.81 o 
  -2   2   4       29.74       26.40      2.04 o 
  -1   2   4     4115.98     3638.02     76.19 o 
   0   2   4     2959.56     2910.24     61.15 o 
   1   2   4     1992.70     1837.31     47.04 o 
   2   2   4      974.35      971.32     33.55 o 
   3   2   4       50.99       46.75      2.27 o 
   4   2   4      184.92      202.01      6.32 o 
   5   2   4        8.01        2.78      4.01 o 
   6   2   4        1.26       -4.27      5.26 o 
  -5   3   4        7.15       13.61      4.12 o 
  -4   3   4       89.13       89.82      5.70 o 
  -3   3   4      414.23      379.57     24.18 o 
  -2   3   4      238.65      227.90     13.71 o 
  -1   3   4       34.53       23.16      1.16 o 
   0   3   4     2133.17     1841.23     38.81 o 
   1   3   4     3595.64     3329.14    114.27 o 
   2   3   4       40.21       36.19      3.52 o 
   3   3   4        7.43       10.19      2.53 o 
   4   3   4      223.87      243.41     11.55 o 
   5   3   4       43.13       38.45      5.34 o 
   6   3   4       18.93       17.80      5.41 o 
  -5   4   4       25.88       31.43      4.77 o 
  -4   4   4      213.20      219.12     10.04 o 
  -3   4   4      616.10      579.11     15.78 o 
  -2   4   4      332.75      291.05      8.33 o 
  -1   4   4      133.94      123.07      3.26 o 
   0   4   4     1296.16     1262.26     36.67 o 
   1   4   4      508.16      408.75     14.31 o 
   2   4   4       48.20       47.37      3.55 o 
   3   4   4       21.50       18.86      3.37 o 
   4   4   4       24.89       22.79      3.91 o 
   5   4   4      137.19      153.03      9.25 o 
   6   4   4       31.51       39.62      6.90 o 
  -4   5   4       90.48       98.70      4.63 o 
  -3   5   4      478.82      449.37     12.68 o 
  -2   5   4      758.87      739.63     19.58 o 
  -1   5   4      285.81      264.39      7.59 o 
   0   5   4       33.63       32.75      1.49 o 
   1   5   4      527.93      481.17     13.61 o 
   2   5   4       81.03       80.57      5.36 o 
   3   5   4        0.54       -2.04      2.76 o 
   4   5   4      105.32       81.93      6.26 o 
   5   5   4      116.00       98.40      7.44 o 
  -4   6   4        4.96        2.68      2.69 o 
  -3   6   4      192.81       83.39      5.90 o 
  -2   6   4      708.30      706.85     18.92 o 
  -1   6   4      396.37      392.92     10.94 o 
   0   6   4       32.47       29.14      2.24 o 
   1   6   4      870.96      839.45     24.68 o 
   2   6   4      524.73      510.17     20.95 o 
   3   6   4       17.97       13.06      3.85 o 
   4   6   4       44.13       26.98      4.52 o 
   5   6   4       26.51       22.35      5.31 o 
  -4   7   4       54.85       65.86      4.35 o 
  -3   7   4       42.20       46.82      5.10 o 
  -2   7   4      174.24      182.41      6.34 o 
  -1   7   4      105.43      114.94      7.38 o 
   0   7   4      312.93      336.33     14.74 o 
   1   7   4       39.07       52.36      3.55 o 
   2   7   4      689.05      702.77     28.49 o 
   3   7   4      271.07      283.95     13.51 o 
   4   7   4       73.77       49.39      6.01 o 
   5   7   4        2.76       -0.56      5.04 o 
  -3   8   4        2.62        0.42      2.88 o 
  -2   8   4      114.63      119.86      8.13 o 
  -1   8   4       89.20      112.67      7.62 o 
   0   8   4      123.79      145.93      8.56 o 
   1   8   4        5.04        2.38      3.43 o 
   2   8   4      400.58      408.10     12.58 o 
   3   8   4      227.54      213.67     11.34 o 
   4   8   4       30.99       47.16      6.72 o 
  -2   9   4       71.27       91.03      7.95 o 
  -1   9   4      321.16      405.84     18.50 o 
   0   9   4      147.70      175.71     10.27 o 
   1   9   4       14.81       13.64      4.44 o 
   2   9   4       19.28       22.23      3.47 o 
   3   9   4      104.90       95.73      8.08 o 
   0  10   4      226.39      282.24     14.61 o 
   1  10   4       67.67       77.53      7.18 o 
   2  10   4        1.97        5.34      4.72 o 
  -2  -9   5       47.25       47.59      6.80 o 
   0  -9   5        2.58        5.54      4.77 o 
   1  -9   5       25.13       38.85      6.03 o 
   2  -9   5       44.86       44.07      5.39 o 
  -3  -8   5       59.57       53.78      6.80 o 
  -2  -8   5      372.42      392.45     17.93 o 
  -1  -8   5      499.47      544.53     23.27 o 
   0  -8   5      295.22      321.87     14.85 o 
   1  -8   5        1.10        1.39      2.49 o 
   2  -8   5       51.46       46.70      4.70 o 
   3  -8   5        2.04        2.60      3.88 o 
  -4  -7   5        2.20        2.51      4.60 o 
  -3  -7   5        3.04        4.35      4.27 o 
  -2  -7   5      403.74      426.40     19.04 o 
  -1  -7   5      676.22      763.24     31.24 o 
   0  -7   5      170.63      219.41      7.28 o 
   1  -7   5        2.19        1.54      2.10 o 
   2  -7   5      222.38      192.00      6.54 o 
   3  -7   5       33.49       33.28      4.19 o 
   4  -7   5       28.87       27.97      4.75 o 
  -4  -6   5      189.09      186.29     10.45 o 
  -3  -6   5      151.29      128.20      8.05 o 
  -2  -6   5       70.57      100.07      6.75 o 
  -1  -6   5      435.71      428.17     16.02 o 
   0  -6   5      226.41      270.44     10.99 o 
   1  -6   5       21.18       19.35      2.47 o 
   2  -6   5      266.18      243.41      7.49 o 
   3  -6   5      222.95      195.26      9.02 o 
   4  -6   5      233.12      208.97     10.02 o 
  -5  -5   5      120.70       91.79      6.90 o 
  -4  -5   5      300.16      282.76     13.23 o 
  -3  -5   5      415.89      378.55     16.56 o 
  -2  -5   5        1.63        2.50      1.94 o 
  -1  -5   5      284.68      292.54     11.47 o 
   0  -5   5      231.97      280.50     11.11 o 
   1  -5   5        7.63        8.24      1.62 o 
   2  -5   5        9.15        6.97      1.73 o 
   3  -5   5      731.63      592.66     22.05 o 
   4  -5   5      248.77      195.76      9.25 o 
   5  -5   5       55.11       58.50      5.59 o 
  -5  -4   5       14.01       19.37      4.31 o 
  -4  -4   5      455.66      414.91     17.81 o 
  -3  -4   5      211.66      191.82      6.21 o 
  -2  -4   5       29.19       31.57      2.92 o 
  -1  -4   5      442.02      547.88     20.00 o 
   0  -4   5     3205.98     3846.36    132.69 o 
   1  -4   5     1764.83     1844.78     46.96 o 
   2  -4   5      328.80      280.28      7.92 o 
   3  -4   5      351.39      303.11     12.08 o 
   4  -4   5       84.95       88.63      5.70 o 
   5  -4   5       24.36       21.84      4.22 o 
  -5  -3   5        1.44        0.31      3.43 o 
  -4  -3   5       83.42       85.32      4.08 o 
  -3  -3   5      202.30      206.59      6.44 o 
  -2  -3   5        0.46        0.03      1.86 o 
  -1  -3   5      852.92     1002.75     35.38 o 
   0  -3   5     3772.64     4910.78    168.99 o 
   1  -3   5     3951.40     4178.87    204.34 o 
   2  -3   5      298.57      255.98      6.01 o 
   3  -3   5       16.07       15.79      2.58 o 
   4  -3   5      153.01      129.65      6.69 o 
   5  -3   5       21.73       20.39      3.99 o 
  -5  -2   5        0.46       -0.86      2.52 o 
  -4  -2   5       84.10       87.50      4.67 o 
  -3  -2   5      803.52      716.65     25.68 o 
  -2  -2   5      256.87      224.73      8.86 o 
  -1  -2   5      702.53      916.24     32.37 o 
   0  -2   5     2811.26     3591.19    123.75 o 
   1  -2   5     2569.71     2726.20     57.23 o 
   2  -2   5     2371.49     2299.91     48.44 o 
   3  -2   5        1.94        2.95      1.53 o 
   4  -2   5      115.66      116.70      6.16 o 
   5  -2   5      174.73      188.51      9.12 o 
   6  -2   5       65.60       83.31      6.67 o 
  -5  -1   5        0.28        0.74      2.49 o 
  -4  -1   5       80.63       75.55      3.46 o 
  -3  -1   5      711.68      651.78     23.53 o 
  -2  -1   5     3423.45     3215.20    110.92 o 
  -1  -1   5     2088.66     2294.68     79.35 o 
   0  -1   5       57.61       74.68      2.77 o 
   1  -1   5     2014.58     2664.60     68.31 o 
   2  -1   5      531.00      503.47     13.49 o 
   3  -1   5       32.52       42.01      2.43 o 
   4  -1   5      115.82      123.48      4.59 o 
   5  -1   5      600.38      672.43     25.04 o 
   6  -1   5       76.45      103.93      7.21 o 
  -5   0   5       51.00       55.80      5.01 o 
  -4   0   5       67.38       73.19      3.58 o 
  -3   0   5      407.95      345.21     13.21 o 
  -2   0   5     7860.85     7273.06    249.74 o 
  -1   0   5      277.91      255.67      9.63 o 
   0   0   5     1258.99     1675.45     43.06 o 
   1   0   5     1345.08     1571.83     40.36 o 
   2   0   5      950.22      828.47     21.64 o 
   3   0   5      751.70      842.84     22.14 o 
   4   0   5        4.52        4.10      1.83 o 
   5   0   5      202.87      226.60     11.68 o 
   6   0   5       84.24      101.78      7.03 o 
  -5   1   5       55.76       57.02      5.19 o 
  -4   1   5       68.31       62.59      4.54 o 
  -3   1   5      104.37       97.05      5.19 o 
  -2   1   5      342.20      287.25     10.93 o 
  -1   1   5      742.86      628.80     38.10 o 
   0   1   5       53.35       48.03      1.73 o 
   1   1   5     1279.47     1336.74     51.47 o 
   2   1   5     2679.28     2718.67     69.44 o 
   3   1   5     2517.56     2531.47     64.86 o 
   4   1   5      110.13      111.94      6.18 o 
   5   1   5       14.36       14.01      2.66 o 
  -5   2   5      168.94      186.93      9.43 o 
  -4   2   5      225.36      209.33      9.32 o 
  -3   2   5       51.66       45.60      3.48 o 
  -2   2   5      195.35      183.93      7.38 o 
  -1   2   5     1599.82     1427.67     36.78 o 
   0   2   5      267.77      244.48      6.78 o 
   1   2   5       41.01       51.47      1.72 o 
   2   2   5     3508.02     3367.25     86.13 o 
   3   2   5     2341.38     2315.95     59.51 o 
   4   2   5      541.32      621.71     16.81 o 
   5   2   5        0.59       -0.28      4.16 o 
   6   2   5       19.49       13.11      5.36 o 
  -5   3   5       89.97      108.53      7.15 o 
  -4   3   5       69.69       68.21      4.95 o 
  -3   3   5        1.60       -0.43      2.33 o 
  -2   3   5      120.16      115.09      7.76 o 
  -1   3   5      925.27      781.57     16.88 o 
   0   3   5     2502.16     2472.41     52.06 o 
   1   3   5        5.96        6.84      0.86 o 
   2   3   5      370.10      352.74     18.01 o 
   3   3   5     1413.40     1377.75     53.60 o 
   4   3   5       78.66       89.36      6.29 o 
   5   3   5       33.36       42.20      5.52 o 
   6   3   5       19.17       21.07      5.49 o 
  -5   4   5        3.67        4.03      4.27 o 
  -4   4   5       35.77       42.71      4.47 o 
  -3   4   5        2.13        2.83      1.95 o 
  -2   4   5      116.32      100.47      3.87 o 
  -1   4   5      927.00      827.94     17.89 o 
   0   4   5     4507.13     4271.69     93.69 o 
   1   4   5      575.82      481.82     10.50 o 
   2   4   5      182.57      100.65      5.70 o 
   3   4   5       98.66       85.63      5.65 o 
   4   4   5      261.73      270.09     12.69 o 
   5   4   5       56.48       56.63      5.83 o 
   6   4   5       14.51       10.94      5.65 o 
  -4   5   5       30.13       31.43      4.45 o 
  -3   5   5       10.35       11.98      2.30 o 
  -2   5   5        0.53        0.73      1.69 o 
  -1   5   5      493.12      453.05     12.90 o 
   0   5   5     1307.62     1266.70     27.04 o 
   1   5   5      838.00      803.91     39.68 o 
   2   5   5      114.41      127.92      7.10 o 
   3   5   5      238.89      231.89     11.01 o 
   4   5   5      257.53      255.73     12.42 o 
   5   5   5      125.89      124.85      8.86 o 
  -4   6   5       63.57       68.44      4.25 o 
  -3   6   5      215.50      211.42     23.77 o 
  -2   6   5      123.67      127.47      4.89 o 
  -1   6   5       20.33       24.87      4.03 o 
   0   6   5      217.60      208.26      6.77 o 
   1   6   5      375.51      363.22     10.82 o 
   2   6   5        0.28       -3.02      2.73 o 
   3   6   5       16.88       14.59      4.14 o 
   4   6   5      281.00      284.77     13.85 o 
  -3   7   5      108.78      129.14      5.59 o 
  -2   7   5       94.84       87.05      4.04 o 
  -1   7   5       34.42       35.03      4.17 o 
   0   7   5       37.64       33.52      3.99 o 
   1   7   5      267.77      274.02     13.72 o 
   2   7   5       57.76       60.18      3.66 o 
   3   7   5        0.05        0.95      4.19 o 
   4   7   5      165.98      172.08     10.75 o 
   5   7   5      132.38      139.11     10.19 o 
  -3   8   5       22.17       26.14      3.53 o 
  -2   8   5       28.80       39.90      5.21 o 
  -1   8   5       21.51       26.47      4.49 o 
   0   8   5       15.62       22.58      4.22 o 
   1   8   5      265.40      283.50     13.38 o 
   2   8   5      359.49      365.92     18.21 o 
   3   8   5       15.51       19.00      4.81 o 
   4   8   5       11.99        3.62      5.26 o 
  -2   9   5       19.12       16.73      5.62 o 
  -1   9   5        2.26       -1.02      4.40 o 
   0   9   5       58.83       61.11      6.08 o 
   1   9   5      188.85      207.46     11.31 o 
   2   9   5      214.66      242.36     12.44 o 
   3   9   5       34.74       38.04      6.39 o 
   0  10   5        1.02        2.97      5.11 o 
   1  10   5       32.32       29.31      5.75 o 
  -2  -9   6        0.88       -0.89      5.88 o 
   0  -9   6       93.94      127.74      9.48 o 
  -3  -8   6        3.66        2.60      5.09 o 
  -2  -8   6       65.98       70.94      6.98 o 
  -1  -8   6        0.05        2.17      4.91 o 
   0  -8   6      201.44      242.41     12.70 o 
   1  -8   6      421.67      452.71     13.12 o 
   2  -8   6      169.96      167.79      8.66 o 
   3  -8   6       96.95       80.98      6.33 o 
  -4  -7   6        0.52        0.02      5.06 o 
  -3  -7   6      201.38      181.36     11.08 o 
  -2  -7   6      190.60      172.85     10.37 o 
  -1  -7   6       54.54       55.21      6.03 o 
   0  -7   6        1.60        1.25      3.19 o 
   1  -7   6      106.66      105.43      4.66 o 
   2  -7   6      231.94      194.49      8.97 o 
   3  -7   6       15.44       11.17      3.81 o 
  -4  -6   6       59.05       50.36      5.65 o 
  -3  -6   6      118.21      126.23      8.36 o 
  -2  -6   6      629.55      703.51     29.07 o 
  -1  -6   6      506.86      527.27     19.54 o 
   0  -6   6      189.53      224.20      9.66 o 
   1  -6   6        1.18        0.42      1.86 o 
   2  -6   6       30.50       31.70      3.60 o 
   3  -6   6      123.63      105.00      6.33 o 
   4  -6   6        0.95        2.02      3.57 o 
  -5  -5   6        0.33       -2.68      4.09 o 
  -4  -5   6        0.46       -2.12      3.86 o 
  -3  -5   6       92.13       92.28      6.44 o 
  -2  -5   6      335.86      356.49     13.95 o 
  -1  -5   6      102.15      106.96      5.87 o 
   0  -5   6      242.51      290.44     11.65 o 
   1  -5   6       20.16       21.57      2.75 o 
   2  -5   6      275.54      252.15     10.34 o 
   3  -5   6      936.95      744.41     27.21 o 
   4  -5   6        7.76       13.10      3.60 o 
   5  -5   6        8.33        5.42      4.14 o 
  -5  -4   6       78.34       72.60      6.03 o 
  -4  -4   6       34.30       28.18      4.11 o 
  -3  -4   6        0.17        0.09      2.00 o 
  -2  -4   6       91.02       89.67      5.23 o 
  -1  -4   6      309.16      389.13     14.81 o 
   0  -4   6       30.30       37.91      3.32 o 
   1  -4   6       15.70       14.55      1.63 o 
   2  -4   6     1183.28     1066.16     37.78 o 
   3  -4   6      463.27      384.79     14.84 o 
   4  -4   6      229.05      196.10      9.14 o 
   5  -4   6       54.80       59.32      5.55 o 
  -5  -3   6       52.67       50.56      5.42 o 
  -4  -3   6       18.77       20.17      2.54 o 
  -3  -3   6        0.56        0.67      2.53 o 
  -2  -3   6        9.32        9.10      2.37 o 
  -1  -3   6      380.63      507.06     18.70 o 
   0  -3   6        3.99        8.30      2.15 o 
   1  -3   6       11.44       12.46      1.37 o 
   2  -3   6      311.15      299.86      8.63 o 
   3  -3   6      355.97      278.26     11.11 o 
   4  -3   6      550.12      492.32     18.78 o 
   5  -3   6       61.22       63.67      5.41 o 
  -5  -2   6       10.65       12.50      2.87 o 
  -4  -2   6        1.14        0.16      2.07 o 
  -3  -2   6       24.58       22.41      2.84 o 
  -2  -2   6       56.04       63.33      3.99 o 
  -1  -2   6      315.03      348.61     13.18 o 
   0  -2   6     1440.74     1817.92     63.25 o 
   1  -2   6     1630.88     1841.65     48.65 o 
   2  -2   6       13.11        6.49      1.47 o 
   3  -2   6        1.18       -0.34      1.56 o 
   4  -2   6      160.05      138.36      7.05 o 
   5  -2   6       47.38       54.47      5.00 o 
  -5  -1   6        3.50        3.45      2.74 o 
  -4  -1   6        0.83        2.72      2.09 o 
  -3  -1   6       76.73       73.99      4.65 o 
  -2  -1   6      158.16      128.32      5.83 o 
  -1  -1   6     2254.91     2460.28     85.18 o 
   0  -1   6     2809.79     3921.60    100.25 o 
   1  -1   6      334.90      399.81     10.97 o 
   2  -1   6      315.29      331.42      9.27 o 
   3  -1   6        0.60       -0.10      1.51 o 
   4  -1   6       94.67       84.64      3.86 o 
   5  -1   6       89.90      105.79      6.51 o 
   6  -1   6        0.29        1.41      4.68 o 
  -5   0   6       16.55       18.90      4.14 o 
  -4   0   6       47.37       47.47      3.50 o 
  -3   0   6      151.77      139.51      6.52 o 
  -2   0   6      426.23      390.44     14.54 o 
  -1   0   6       57.18       56.59      3.34 o 
   0   0   6        2.05        2.53      1.53 o 
   1   0   6      218.53      204.49      6.00 o 
   2   0   6      287.58      304.01     11.45 o 
   3   0   6        5.18        6.59      1.56 o 
   4   0   6      189.11      189.02      9.12 o 
   5   0   6      121.51      145.97      5.80 o 
   6   0   6       38.42       51.76      5.92 o 
  -4   1   6      152.68      142.32      7.23 o 
  -3   1   6      131.08      114.83      5.93 o 
  -2   1   6        9.77        9.68      1.96 o 
  -1   1   6        3.33        4.88      1.54 o 
   0   1   6      131.30      170.76      4.15 o 
   1   1   6      202.19      254.12      5.82 o 
   2   1   6        2.28        4.61      1.25 o 
   3   1   6       51.01       54.01      2.63 o 
   4   1   6      440.93      491.62     13.54 o 
   5   1   6      155.34      174.36      8.73 o 
  -5   2   6       83.62       84.10      6.28 o 
  -4   2   6       59.62       60.54      4.75 o 
  -3   2   6      414.60      376.08     14.48 o 
  -2   2   6        0.20        1.22      1.87 o 
  -1   2   6      120.72      113.14      7.35 o 
   0   2   6       21.85       23.43      1.22 o 
   1   2   6      159.18      159.48      3.91 o 
   2   2   6       54.46       50.17      2.81 o 
   3   2   6        5.53        5.22      2.43 o 
   4   2   6      208.64      215.92     10.39 o 
   5   2   6        1.53       -0.62      4.16 o 
   6   2   6       50.78       58.70      6.97 o 
  -5   3   6       15.45       30.27      4.91 o 
  -4   3   6      121.86      124.59      6.98 o 
  -3   3   6       22.74       25.86      3.25 o 
  -2   3   6       39.38       38.56      2.34 o 
  -1   3   6      174.25      150.13      3.89 o 
   0   3   6     1590.91     1577.21     33.49 o 
   1   3   6      643.14      566.29     17.22 o 
   2   3   6     1016.23     1010.94     26.31 o 
   3   3   6        2.71        2.27      2.60 o 
   4   3   6      199.07      194.28      9.83 o 
   5   3   6       17.89       15.18      4.39 o 
   6   3   6        5.97        3.55      5.04 o 
  -5   4   6        1.64        4.11      4.54 o 
  -4   4   6       57.39       44.56      4.75 o 
  -3   4   6        4.91        1.18      2.04 o 
  -2   4   6       27.69       23.31      3.42 o 
  -1   4   6      110.08       99.36      3.02 o 
   0   4   6      598.74      557.86     12.21 o 
   1   4   6      390.27      367.63      8.27 o 
   2   4   6      197.91      186.60      8.92 o 
   3   4   6      168.03      186.70      9.25 o 
   4   4   6       63.85       72.73      5.83 o 
   5   4   6       13.42        7.49      5.09 o 
  -4   5   6       33.26       38.40      4.86 o 
  -3   5   6      184.73      183.47      6.38 o 
  -2   5   6      233.94      194.08      6.29 o 
  -1   5   6       19.48       23.01      2.05 o 
   0   5   6       31.03       30.54      1.60 o 
   1   5   6      285.47      253.32      7.78 o 
   2   5   6      114.58       98.49     11.62 o 
   3   5   6       15.61       18.19      3.71 o 
   4   5   6        0.08       -3.17      3.48 o 
   5   5   6       26.21       21.44      5.29 o 
  -4   6   6        8.26        7.01      3.06 o 
  -3   6   6      290.21      276.31      8.81 o 
  -2   6   6      205.99      198.78      6.59 o 
  -1   6   6      390.59      379.16     16.75 o 
   0   6   6      114.58      119.08      8.30 o 
   1   6   6       10.71       10.31      2.00 o 
   2   6   6       22.24       22.60      2.62 o 
   3   6   6        1.29        4.52      3.57 o 
   4   6   6        1.17       -2.20      3.83 o 
   5   6   6       20.90       24.78      5.92 o 
  -3   7   6       85.83       98.53     10.50 o 
  -2   7   6      362.69      334.10     10.66 o 
  -1   7   6        6.35        5.00      3.25 o 
   0   7   6       30.42       22.18      3.68 o 
   1   7   6       23.66       19.52      2.53 o 
   2   7   6      103.74      110.45      5.01 o 
   3   7   6       83.84       38.14      5.08 o 
   4   7   6       12.37       14.02      4.95 o 
  -2   8   6       60.36       62.28      6.03 o 
  -1   8   6        3.94        2.10      3.63 o 
   0   8   6       27.96       29.73      4.50 o 
   1   8   6      108.41      121.53      8.20 o 
   2   8   6      146.28      148.91     24.86 o 
   3   8   6      180.76      178.17     10.62 o 
   4   8   6       12.34        5.09      5.59 o 
  -1   9   6       59.52       71.63      7.25 o 
   0   9   6       37.06       45.53      5.75 o 
   1   9   6       23.56       25.29      4.98 o 
   2   9   6       81.95       89.60      7.03 o 
   3   9   6       84.31       93.30      5.62 o 
  -3  -8   7        3.14        3.30      5.72 o 
  -2  -8   7       69.08       67.13      7.72 o 
  -1  -8   7       45.01       52.75      6.84 o 
   0  -8   7        5.08        9.92      5.62 o 
   1  -8   7        9.44       10.45      4.24 o 
   2  -8   7       37.72       24.80      4.47 o 
  -3  -7   7       55.10       59.62      6.69 o 
  -2  -7   7      307.72      354.28     16.89 o 
   0  -7   7      102.07      107.50      6.74 o 
   1  -7   7       18.99       16.78      3.80 o 
   2  -7   7        8.80        7.90      3.52 o 
   3  -7   7        1.45        0.74      3.63 o 
  -4  -6   7        7.73        6.03      4.65 o 
  -3  -6   7       31.38       33.08      5.19 o 
  -1  -6   7      463.26      415.37     15.92 o 
   0  -6   7      109.22      115.39      6.62 o 
   1  -6   7        5.89       11.62      3.19 o 
   2  -6   7       23.19       20.00      3.47 o 
   3  -6   7       59.95       43.46      4.50 o 
   4  -6   7        0.44        1.48      3.76 o 
  -4  -5   7      218.02      187.34     10.27 o 
  -3  -5   7       17.84       15.47      3.73 o 
  -2  -5   7       13.56       15.61      3.45 o 
  -1  -5   7       58.12       68.39      4.57 o 
   0  -5   7      453.24      519.37     19.57 o 
   1  -5   7       33.86       40.44      3.80 o 
   2  -5   7        1.07       -0.58      2.56 o 
   3  -5   7      429.10      343.07     13.87 o 
   4  -5   7       78.80       79.42      5.69 o 
  -5  -4   7       63.61       65.33      6.06 o 
  -4  -4   7      415.79      400.39     11.75 o 
  -3  -4   7      248.70      241.91     10.39 o 
  -2  -4   7       17.23       16.02      3.19 o 
  -1  -4   7       50.11       57.18      4.12 o 
   0  -4   7      191.52      269.26     11.01 o 
   1  -4   7       19.33       26.26      2.02 o 
   2  -4   7      390.45      351.04     13.69 o 
   3  -4   7      231.47      194.13      8.73 o 
   4  -4   7      210.65      162.27      8.08 o 
   5  -4   7        5.25        4.54      3.98 o 
  -5  -3   7       52.30       59.41      6.02 o 
  -4  -3   7      307.67      287.77      8.91 o 
  -3  -3   7      248.34      236.33     10.07 o 
  -2  -3   7        2.92       -0.15      2.50 o 
  -1  -3   7      201.00      203.15      8.79 o 
   0  -3   7     1461.66     1781.22     62.28 o 
   1  -3   7     1094.34     1190.27     30.56 o 
   2  -3   7        7.23        5.01      1.71 o 
   3  -3   7       14.84        7.64      2.63 o 
   4  -3   7       18.04       13.29      3.29 o 
   5  -3   7       13.64       10.35      4.01 o 
  -5  -2   7        0.06        0.05      2.86 o 
  -4  -2   7       15.87       17.39      2.59 o 
  -3  -2   7      116.59      125.39      6.49 o 
  -2  -2   7       24.43       22.35      2.79 o 
  -1  -2   7      708.95      833.98     29.87 o 
   0  -2   7     1901.00     2256.57     78.36 o 
   1  -2   7     3141.75     3874.08     95.78 o 
   2  -2   7      248.35      239.35     12.80 o 
   3  -2   7       13.59       15.76      2.07 o 
   4  -2   7        0.54        2.19      2.79 o 
   5  -2   7       91.76       90.77      6.21 o 
  -5  -1   7       20.05       15.91      4.26 o 
  -4  -1   7       66.89       65.92      3.51 o 
  -3  -1   7      313.08      281.56     11.34 o 
  -2  -1   7     1635.35     1579.31     55.24 o 
  -1  -1   7      583.24      685.83     24.71 o 
   0  -1   7      596.21      627.30     16.86 o 
   1  -1   7     3196.57     3947.48    101.13 o 
   2  -1   7      698.19      615.78     16.56 o 
   3  -1   7       34.97       41.29      2.54 o 
   4  -1   7       44.54       44.90      2.95 o 
   5  -1   7       82.63       80.63      5.83 o 
  -5   0   7        0.40        2.83      3.99 o 
  -4   0   7       40.43       38.43      2.96 o 
  -3   0   7      986.08      881.71     31.63 o 
  -2   0   7     1297.43     1207.28     42.54 o 
  -1   0   7      476.80      494.77     18.09 o 
   0   0   7      149.35      203.24     16.64 o 
   1   0   7      389.63      415.42     16.30 o 
   2   0   7      390.06      434.05     11.87 o 
   3   0   7        8.36        9.45      1.75 o 
   4   0   7      274.04      269.61      8.20 o 
   5   0   7       96.40      109.40      5.30 o 
  -5   1   7       15.99        9.86      4.16 o 
  -4   1   7       17.49       14.71      3.40 o 
  -3   1   7      715.89      623.07     22.89 o 
  -2   1   7     1990.97     1759.86     61.41 o 
  -1   1   7     1738.71     1636.01     57.00 o 
   0   1   7       61.66       67.15      2.97 o 
   1   1   7        0.82        2.15      0.82 o 
   2   1   7     1212.67     1324.33     48.46 o 
   3   1   7      316.73      297.26      8.57 o 
   4   1   7       25.31       24.14      2.63 o 
   5   1   7      124.59      132.21      8.00 o 
  -4   2   7       10.34       10.60      3.39 o 
  -3   2   7       82.45       78.43      4.91 o 
  -2   2   7      388.21      350.48     13.41 o 
  -1   2   7      993.89      903.46     19.48 o 
   0   2   7      303.08      315.74      9.76 o 
   1   2   7     1031.09     1058.69     33.53 o 
   2   2   7     1818.85     1773.47     37.47 o 
   3   2   7     1579.68     1481.10     38.43 o 
   4   2   7       17.98       18.24      3.50 o 
   5   2   7        1.11        0.64      3.75 o 
   6   2   7       17.83       15.89      5.14 o 
  -5   3   7       93.47       92.28      6.90 o 
  -3   3   7        7.41        3.40      2.79 o 
  -2   3   7      135.95      126.08      4.61 o 
  -1   3   7      932.97      850.13     18.44 o 
   0   3   7      564.60      583.27     12.82 o 
   1   3   7      899.91      915.38     19.65 o 
   2   3   7     1064.04     1004.97     21.56 o 
   3   3   7      789.66      810.25     32.31 o 
   4   3   7      347.87      361.60     15.96 o 
   5   3   7       18.70       19.23      4.52 o 
  -4   4   7      118.46      131.56      7.64 o 
  -3   4   7        6.94       10.40      2.37 o 
  -2   4   7       22.59       19.14      3.13 o 
  -1   4   7      933.33      856.20     18.63 o 
   0   4   7      386.66      349.81      8.86 o 
   1   4   7       76.57       78.89      3.89 o 
   2   4   7      287.02      252.04      7.76 o 
   3   4   7      587.66      586.03     24.14 o 
   4   4   7      382.52      363.79     16.25 o 
   5   4   7        7.34        4.22      4.35 o 
  -4   5   7       48.85       56.63      5.60 o 
  -3   5   7       53.16       53.02      6.29 o 
  -2   5   7       36.95       40.38      2.79 o 
  -1   5   7      912.20      856.93     22.49 o 
   0   5   7     1761.11     1682.47     42.16 o 
   1   5   7      877.02      776.21     21.43 o 
   2   5   7       20.71       21.47      2.26 o 
   3   5   7       36.85       35.36      4.35 o 
   4   5   7      207.87      188.71     10.19 o 
   5   5   7       10.93       10.19      5.46 o 
  -3   6   7       77.52       73.87      7.66 o 
  -2   6   7       15.04       12.84      2.40 o 
  -1   6   7      664.86      644.50     17.32 o 
   0   6   7      373.86      400.25     11.90 o 
   1   6   7      699.17      712.88     20.04 o 
   2   6   7       21.32       23.14      2.56 o 
   3   6   7       19.31       22.76      4.31 o 
   4   6   7      216.06      217.10     11.72 o 
   5   6   7       53.01       47.32      6.69 o 
  -3   7   7      110.88      133.98      6.02 o 
  -2   7   7       12.15       17.46      2.77 o 
  -1   7   7        8.86        8.56      3.71 o 
   0   7   7      141.76      149.37      8.25 o 
   1   7   7      279.14      277.94     14.85 o 
   2   7   7      174.67      157.00      6.13 o 
   3   7   7       91.99       85.08      6.01 o 
   4   7   7      156.59      145.36      9.92 o 
  -2   8   7      112.83      132.46      8.71 o 
  -1   8   7       28.07       31.75      4.91 o 
   0   8   7       60.44       58.73      5.55 o 
   1   8   7      176.13      187.90     10.32 o 
   2   8   7       74.13       78.95      4.57 o 
   3   8   7       24.10       22.96      3.76 o 
   4   8   7       60.31       72.24      7.58 o 
  -1   9   7       17.36       22.51      5.82 o 
   0   9   7       21.18       25.85      5.23 o 
   1   9   7      131.94      152.42      9.58 o 
   2   9   7      108.58      113.68      7.94 o 
  -2  -8   8       31.24       24.88      6.46 o 
  -1  -8   8       78.22       75.05      7.23 o 
   1  -8   8      331.55      310.32     13.49 o 
   2  -8   8      181.59      162.91      9.07 o 
  -3  -7   8       21.04       17.98      5.78 o 
  -2  -7   8       60.21       60.63      6.72 o 
  -1  -7   8        0.07       -0.84      3.09 o 
   0  -7   8      347.75      349.66     14.61 o 
   1  -7   8      517.94      529.11     20.38 o 
   2  -7   8      394.83      362.62     14.89 o 
   3  -7   8       43.32       36.97      4.93 o 
  -4  -6   8        2.60        3.91      4.90 o 
  -3  -6   8      114.15       97.59      7.66 o 
  -2  -6   8      254.73      244.66     11.01 o 
  -1  -6   8      135.63      140.74      7.33 o 
   0  -6   8       84.65      100.76      6.31 o 
   1  -6   8       77.59       80.48      5.44 o 
   2  -6   8      300.83      280.99     11.95 o 
   3  -6   8      195.62      145.24      8.00 o 
   4  -6   8       17.17       12.44      4.29 o 
  -4  -5   8       25.76       32.35      5.26 o 
  -3  -5   8      283.28      256.47     11.26 o 
  -2  -5   8      359.47      404.34     16.04 o 
  -1  -5   8     1157.76     1238.36     44.05 o 
   0  -5   8      466.13      558.49     21.16 o 
   1  -5   8        5.94        6.19      3.04 o 
   2  -5   8      725.80      659.31     24.42 o 
   3  -5   8       52.73       53.85      4.67 o 
   4  -5   8       11.63        8.48      3.86 o 
  -4  -4   8        0.03        2.11      2.66 o 
  -3  -4   8       86.00       91.35      5.78 o 
  -2  -4   8      267.70      214.72      9.73 o 
  -1  -4   8     1286.63     1485.69     52.50 o 
   0  -4   8      524.31      666.60     24.62 o 
   1  -4   8      375.81      411.57     15.91 o 
   2  -4   8      296.16      294.41     11.98 o 
   3  -4   8      274.09      234.80     10.19 o 
   4  -4   8      106.44      100.06      6.34 o 
   5  -4   8        8.51        6.11      4.19 o 
  -5  -3   8       33.49       37.88      3.87 o 
  -4  -3   8      163.51      157.57      6.03 o 
  -3  -3   8       20.43       17.45      3.50 o 
  -2  -3   8       90.91       89.39      5.75 o 
  -1  -3   8      106.44      113.64      6.19 o 
   0  -3   8      283.10      342.86     13.44 o 
   1  -3   8        1.52        0.02      2.43 o 
   2  -3   8      674.55      675.07     18.35 o 
   3  -3   8      894.19      809.24     21.80 o 
   4  -3   8      494.01      467.82     18.19 o 
   5  -3   8       26.15       21.31      4.47 o 
  -5  -2   8       36.15       36.88      3.70 o 
  -3  -2   8      135.11      131.18      6.80 o 
  -2  -2   8       18.89       19.59      3.02 o 
  -1  -2   8      182.83      222.34      9.45 o 
   0  -2   8      866.68     1206.76     42.74 o 
   1  -2   8       15.48       21.87      3.85 o 
   2  -2   8      856.21      870.55     26.83 o 
   3  -2   8      609.61      610.36     49.14 o 
   4  -2   8      701.25      655.76     24.40 o 
   5  -2   8      109.47       98.58      6.64 o 
  -5  -1   8       14.36       17.71      4.55 o 
  -4  -1   8        9.99        8.12      3.47 o 
  -3  -1   8      658.10      587.50     21.81 o 
  -2  -1   8      472.63      474.13     17.75 o 
  -1  -1   8      576.37      659.16     24.01 o 
   0  -1   8     1115.94     1412.37     36.94 o 
   1  -1   8      699.39      754.90     20.19 o 
   2  -1   8      327.47      367.44     10.49 o 
   3  -1   8      119.02      115.16      4.50 o 
   4  -1   8      425.92      383.21     11.17 o 
   5  -1   8       38.23       39.93      4.81 o 
  -5   0   8        8.90        3.45      4.16 o 
  -4   0   8        7.79        3.42      3.35 o 
  -3   0   8        4.91        3.11      2.71 o 
  -2   0   8      220.16      206.77      8.79 o 
  -1   0   8      612.21      672.71     24.35 o 
   0   0   8      931.44     1026.56     27.07 o 
   1   0   8     2751.24     3319.97     85.07 o 
   2   0   8      922.21     1038.33     27.31 o 
   3   0   8      136.08      128.47      6.52 o 
   4   0   8       98.12      101.13      4.51 o 
   5   0   8      115.26      126.06      5.64 o 
  -5   1   8        6.80        2.66      4.16 o 
  -4   1   8       13.25        9.40      3.47 o 
  -3   1   8       18.17       18.12      3.09 o 
  -2   1   8      243.07      226.55      9.45 o 
  -1   1   8       47.39       47.49      3.32 o 
   0   1   8      607.00      704.92     18.82 o 
   1   1   8      759.33      776.28     20.63 o 
   2   1   8      686.64      704.89     18.84 o 
   3   1   8        2.94        2.59      1.81 o 
   4   1   8      302.50      288.66      8.74 o 
   5   1   8      165.45      172.62      9.60 o 
  -5   2   8       12.26       18.85      4.63 o 
  -3   2   8      126.64      117.88      6.39 o 
  -2   2   8      185.53      162.10      7.38 o 
  -1   2   8      126.68      123.07      4.16 o 
   0   2   8       84.59       95.44      4.45 o 
   1   2   8      139.81      124.89      4.62 o 
   2   2   8      679.53      734.41     19.54 o 
   3   2   8      228.86      245.84      7.44 o 
   4   2   8      103.94      103.33      6.80 o 
   5   2   8      263.19      247.93     12.26 o 
  -3   3   8       27.66       23.79      3.58 o 
  -2   3   8      244.75      225.95      9.97 o 
  -1   3   8      653.70      610.29     13.54 o 
   0   3   8      215.43      244.33      7.74 o 
   1   3   8       70.57       70.48      2.47 o 
   2   3   8       34.06       30.25      2.13 o 
   3   3   8       59.47       59.71      4.75 o 
   4   3   8        2.46        0.85      3.27 o 
   5   3   8      116.83      112.51      7.89 o 
  -4   4   8        1.01        0.59      3.88 o 
  -3   4   8       43.40       39.62      4.24 o 
  -2   4   8       45.82       44.19      2.87 o 
  -1   4   8       12.70       12.66      1.60 o 
   0   4   8       48.85       46.60      2.43 o 
   1   4   8      454.41      429.98      9.72 o 
   2   4   8      342.04      334.78      9.94 o 
   3   4   8      651.68      591.98     24.34 o 
   4   4   8       29.34       26.13      4.32 o 
   5   4   8       44.54       54.83      6.05 o 
  -4   5   8        3.87        5.24      4.37 o 
  -3   5   8       26.18       22.46      2.90 o 
  -2   5   8        0.87        0.12      2.16 o 
  -1   5   8       11.50        7.76      2.76 o 
   0   5   8       26.26       27.02      1.82 o 
   1   5   8      256.63      245.35     13.21 o 
   2   5   8      393.18      372.47     11.11 o 
   3   5   8      212.10      198.34     10.07 o 
   4   5   8       65.54       66.94      6.03 o 
   5   5   8        0.47       -1.73      4.81 o 
  -3   6   8       19.68       21.64      3.16 o 
  -2   6   8      231.59      225.43      7.44 o 
  -1   6   8        9.45        8.25      2.17 o 
   0   6   8       27.92       27.11      3.50 o 
   1   6   8       68.33       72.58      3.53 o 
   2   6   8       30.38       38.72      3.64 o 
   3   6   8      114.81      107.20      7.31 o 
   4   6   8       48.10       50.76      5.93 o 
  -3   7   8       31.01       32.23      5.00 o 
  -2   7   8      125.43      119.37      5.44 o 
  -1   7   8        6.09        6.80      3.53 o 
   0   7   8      144.70      133.26      7.77 o 
   1   7   8       56.63       56.03      5.16 o 
   2   7   8       15.68       17.38      3.04 o 
   3   7   8       45.67       46.60      4.13 o 
   4   7   8        0.20       -0.16      5.39 o 
  -2   8   8       21.04       22.35      4.75 o 
  -1   8   8      144.39      139.82      8.84 o 
   0   8   8       52.40       57.41      5.49 o 
   1   8   8        0.40        0.85      3.66 o 
   2   8   8       32.65       29.79      3.44 o 
   3   8   8       33.48       32.33      4.95 o 
   0   9   8        0.41       -3.45      4.37 o 
   1   9   8        2.59        4.50      4.49 o 
   2   9   8       25.91       24.71      5.21 o 
  -2  -8   9        7.16        0.31      5.98 o 
   1  -8   9       20.56       19.32      5.03 o 
  -3  -7   9        0.07       -3.70      6.08 o 
  -1  -7   9        7.60        1.35      3.35 o 
   0  -7   9        0.52        2.32      4.47 o 
   1  -7   9        1.80        0.54      4.01 o 
   2  -7   9        4.12        0.16      3.91 o 
   3  -7   9       30.21       26.87      4.90 o 
  -3  -6   9       47.44       47.62      6.51 o 
  -2  -6   9      132.16      139.28      8.20 o 
  -1  -6   9       75.10       77.02      5.32 o 
   0  -6   9      530.06      617.63     23.51 o 
   1  -6   9       27.31       30.02      4.32 o 
   2  -6   9      209.09      186.06      9.14 o 
   3  -6   9        0.26       -1.68      3.65 o 
  -4  -5   9       13.98       11.86      5.03 o 
  -3  -5   9       26.16       22.45      4.50 o 
  -2  -5   9      110.91      113.43      7.20 o 
  -1  -5   9      170.49      179.96      8.68 o 
   0  -5   9      164.36      173.80      8.82 o 
   1  -5   9      318.62      343.22     14.03 o 
   2  -5   9       12.25       11.27      3.42 o 
   3  -5   9       20.26       21.10      3.93 o 
   4  -5   9       14.05        8.97      4.12 o 
  -4  -4   9       96.53       94.12      4.75 o 
  -3  -4   9        9.72        4.24      3.73 o 
  -2  -4   9        1.95        1.41      3.39 o 
  -1  -4   9       77.89       85.55      5.47 o 
   0  -4   9       17.54       23.83      3.73 o 
   1  -4   9      322.91      348.80     14.08 o 
   2  -4   9      194.93      189.63      8.81 o 
   3  -4   9        0.84       -0.03      2.96 o 
   4  -4   9        8.34        8.20      3.76 o 
  -4  -3   9       51.83       53.21      5.03 o 
  -3  -3   9      287.27      306.75     12.92 o 
  -2  -3   9       58.43       59.86      4.80 o 
  -1  -3   9        0.84        4.42      2.88 o 
   0  -3   9        2.29        2.50      2.60 o 
   1  -3   9        0.88       -0.31      2.68 o 
   2  -3   9      180.25      181.17      6.35 o 
   3  -3   9        7.62        5.37      2.51 o 
   4  -3   9       10.72       11.68      3.83 o 
   5  -3   9       96.30       92.87      6.97 o 
  -4  -2   9      112.52      109.09      6.80 o 
  -3  -2   9      198.46      190.28      9.05 o 
  -2  -2   9      170.96      176.74      8.35 o 
  -1  -2   9      182.24      231.73     10.04 o 
   0  -2   9      175.52      191.02      8.58 o 
   1  -2   9      146.29      199.68      6.67 o 
   2  -2   9      289.51      277.92     10.12 o 
   3  -2   9        6.92        8.94      2.39 o 
   4  -2   9        0.15       -0.13      3.35 o 
   5  -2   9       10.98        6.84      4.31 o 
  -5  -1   9        0.00       -2.25      4.37 o 
  -4  -1   9       10.26       16.05      3.83 o 
  -3  -1   9       64.29       59.24      4.60 o 
  -2  -1   9       10.55        8.99      2.81 o 
  -1  -1   9      191.61      220.86      9.55 o 
   0  -1   9     1522.30     2029.19     52.69 o 
   1  -1   9      375.60      418.54     11.88 o 
   2  -1   9      441.96      523.50     14.71 o 
   3  -1   9       38.85       39.15      7.90 o 
   4  -1   9        0.02        1.12      2.53 o 
   5  -1   9       24.03       25.55      4.72 o 
  -5   0   9        7.22        4.31      4.44 o 
  -4   0   9       17.60       17.25      3.94 o 
  -3   0   9      229.77      193.60      8.77 o 
  -2   0   9      163.76      165.26      7.67 o 
  -1   0   9       81.52       80.24      4.96 o 
   0   0   9      715.72      910.85     24.28 o 
   1   0   9      334.78      312.02      9.13 o 
   2   0   9      431.04      490.82     13.64 o 
   3   0   9      306.40      319.20      9.47 o 
   4   0   9        2.73        2.89      2.39 o 
   5   0   9        0.42        1.43      3.05 o 
  -4   1   9       55.42       43.81      4.67 o 
  -3   1   9      384.36      353.18     14.07 o 
  -2   1   9      115.60       99.45      5.67 o 
  -1   1   9      468.17      473.82     17.75 o 
   0   1   9        3.52        5.93      1.73 o 
   1   1   9      216.28      246.79      7.48 o 
   2   1   9      111.24      113.90      4.41 o 
   3   1   9      111.05      105.37      5.44 o 
   4   1   9      219.13      240.33     13.15 o 
   5   1   9       19.49       27.95      5.44 o 
  -4   2   9        9.12        8.59      3.65 o 
  -3   2   9      359.75      311.80     12.80 o 
  -2   2   9      599.51      520.50     19.46 o 
  -1   2   9     1629.93     1571.68     40.92 o 
   0   2   9      189.19      202.79      8.75 o 
   1   2   9      224.98      242.97      7.38 o 
   2   2   9      266.39      250.46     18.68 o 
   3   2   9       17.17       18.89      2.53 o 
   4   2   9        5.27        7.44      3.55 o 
   5   2   9       55.99       50.73      6.05 o 
  -4   3   9        5.60        6.15      3.94 o 
  -3   3   9       57.14       47.09      4.54 o 
  -1   3   9      419.71      416.14      9.66 o 
   0   3   9        2.48        2.67      1.38 o 
   1   3   9      136.36      143.50      4.98 o 
   2   3   9      594.64      573.81     15.64 o 
   3   3   9       38.80       37.96      4.19 o 
   4   3   9      162.72      156.30      9.14 o 
   5   3   9        3.98        8.22      4.90 o 
  -3   4   9       23.78       22.13      4.03 o 
  -2   4   9      111.62      108.60      7.38 o 
  -1   4   9      141.67      138.59      5.12 o 
   0   4   9      335.67      330.87      7.87 o 
   1   4   9       98.68       99.67      3.36 o 
   2   4   9      535.10      499.55     20.77 o 
   3   4   9      327.62      301.38     13.70 o 
   4   4   9      202.78      191.99     10.45 o 
   5   4   9       19.95       22.17      5.06 o 
  -3   5   9       62.56       55.90      3.85 o 
  -2   5   9       56.18       56.02      3.36 o 
  -1   5   9      507.34      493.62     13.74 o 
   0   5   9       56.59       56.82      2.54 o 
   1   5   9       33.01       27.59      4.77 o 
   2   5   9      229.27      218.88     10.63 o 
   3   5   9      212.17      199.90     10.30 o 
   4   5   9      110.21       96.64      6.97 o 
   5   5   9       16.91       16.63      5.52 o 
  -3   6   9       35.45       39.83      5.05 o 
  -2   6   9       96.61       90.96      4.41 o 
  -1   6   9      232.67      211.60      6.96 o 
   1   6   9      276.44      260.88     11.77 o 
   2   6   9       45.52       44.65      3.31 o 
   3   6   9      115.67      102.82      6.97 o 
   4   6   9       43.84       39.75      5.41 o 
  -2   7   9        6.32        6.00      4.09 o 
  -1   7   9       68.47       67.95      5.60 o 
   0   7   9      423.86      431.64     18.34 o 
   1   7   9      262.73      247.31      8.42 o 
   2   7   9       64.42       58.83      3.81 o 
   3   7   9       54.05       50.68      6.05 o 
   4   7   9       30.15       26.59      5.96 o 
  -1   8   9        2.58        4.21      4.19 o 
   0   8   9      144.21      153.11      9.38 o 
   1   8   9      124.24      129.45      8.54 o 
   2   8   9       57.21       54.85      7.44 o 
   3   8   9       14.65       13.31      5.46 o 
   1   9   9       89.42      101.50      7.95 o 
   1  -8  10       17.33       18.01      5.47 o 
  -1  -7  10        8.85        5.57      3.71 o 
   0  -7  10      440.62      481.05     19.41 o 
   1  -7  10      163.92      162.88      9.02 o 
   2  -7  10       67.07       53.14      5.69 o 
  -2  -6  10       10.96       11.80      4.54 o 
  -1  -6  10       10.93        7.54      3.63 o 
   0  -6  10      138.16      153.15      8.66 o 
   1  -6  10      420.45      436.09     17.50 o 
   2  -6  10      622.94      525.06     20.57 o 
   3  -6  10       54.35       63.31      5.82 o 
  -3  -5  10       83.22       75.37      6.34 o 
  -2  -5  10      139.31      141.97      8.40 o 
  -1  -5  10      126.29      119.44      7.12 o 
   0  -5  10       12.24       12.72      3.25 o 
   1  -5  10     1122.73     1119.50     40.46 o 
   2  -5  10      257.11      230.66     10.60 o 
   3  -5  10       20.77       17.91      4.12 o 
   4  -5  10       18.22       18.96      4.68 o 
  -4  -4  10        0.24        0.09      3.30 o 
  -3  -4  10      134.71      138.10      8.25 o 
  -2  -4  10     1037.29     1114.18     40.42 o 
  -1  -4  10      628.26      662.18     24.88 o 
   0  -4  10      196.91      220.44      9.86 o 
   1  -4  10       24.45       26.34      4.08 o 
   2  -4  10      164.94      143.26      7.74 o 
   3  -4  10       37.49       28.03      4.08 o 
   4  -4  10        0.81        1.92      3.89 o 
  -4  -3  10        2.31       -1.40      4.01 o 
  -3  -3  10       47.01       43.10      4.90 o 
  -2  -3  10      520.16      581.25     22.20 o 
  -1  -3  10      830.81      930.86     33.93 o 
   0  -3  10      389.01      456.06     17.66 o 
   1  -3  10       10.38       12.24      3.43 o 
   2  -3  10      908.18      860.43     23.34 o 
   3  -3  10      139.01      136.94      5.72 o 
   4  -3  10       42.77       33.67      4.68 o 
  -4  -2  10       25.07       31.24      4.60 o 
  -3  -2  10      359.08      346.72     14.38 o 
  -2  -2  10      316.06      326.46     13.52 o 
  -1  -2  10      564.49      667.23     24.91 o 
   0  -2  10      397.45      494.69     18.91 o 
   1  -2  10      101.12      135.06      8.12 o 
   2  -2  10      264.11      275.19      8.65 o 
   3  -2  10      858.83      863.68     38.53 o 
   4  -2  10      365.79      341.20     14.25 o 
   5  -2  10        5.68       10.50      4.86 o 
  -3  -1  10       48.65       46.54      4.54 o 
  -2  -1  10        2.28        2.15      2.84 o 
  -1  -1  10      434.26      569.85     21.46 o 
   0  -1  10      119.48      131.39      6.89 o 
   1  -1  10       21.09       26.24      2.52 o 
   2  -1  10       63.15       74.09      3.68 o 
   3  -1  10     2139.03     2173.95     60.27 o 
   4  -1  10      196.59      211.48      7.49 o 
   5  -1  10       63.70       69.36      6.28 o 
  -4   0  10      180.73      150.44      8.18 o 
  -3   0  10        0.46        0.66      2.92 o 
  -2   0  10      197.50      203.30      9.15 o 
  -1   0  10      540.80      594.22     22.15 o 
   0   0  10     1241.77     1469.45     38.60 o 
   1   0  10      768.03      855.31     22.96 o 
   2   0  10       16.34       19.60      2.45 o 
   3   0  10      158.13      159.29      9.37 o 
   4   0  10      300.95      330.25     10.20 o 
   5   0  10       69.43       81.01      5.55 o 
  -4   1  10       31.00       23.58      4.35 o 
  -3   1  10       33.89       29.73      3.80 o 
  -2   1  10       16.09       14.36      3.14 o 
  -1   1  10      318.13      318.83     12.80 o 
   0   1  10     1713.80     2124.41     55.13 o 
   1   1  10     1496.94     1649.49     42.98 o 
   2   1  10      619.89      714.99     19.33 o 
   3   1  10       46.86       51.25      5.37 o 
   4   1  10      369.07      389.54     11.60 o 
   5   1  10       58.20       63.67      6.47 o 
  -4   2  10       48.60       39.75      4.90 o 
  -3   2  10       64.88       55.70      4.73 o 
  -2   2  10       10.29        6.18      2.94 o 
  -1   2  10      195.80      192.27      6.42 o 
   0   2  10     1465.30     1554.52     38.97 o 
   1   2  10     1393.75     1528.63     45.62 o 
   2   2  10      182.28      170.98      5.84 o 
   3   2  10        1.58        2.42      2.21 o 
   4   2  10       75.46       73.16      6.05 o 
   5   2  10      102.55       98.66      7.90 o 
  -4   3  10       11.85       10.66      4.22 o 
  -3   3  10      176.54      175.41      8.86 o 
  -2   3  10      402.97      386.80     15.22 o 
  -1   3  10        0.05       -0.21      1.61 o 
   0   3  10       24.19       25.08      1.94 o 
   1   3  10      568.32      639.47     17.38 o 
   2   3  10       23.56       22.05      3.66 o 
   3   3  10      123.81      122.95      7.59 o 
   4   3  10       92.44       84.43      6.41 o 
   5   3  10      380.81      375.24     17.43 o 
  -3   4  10      167.39      157.09      8.51 o 
  -2   4  10      289.79      289.09      8.98 o 
  -1   4  10       71.02       68.33      3.07 o 
   0   4  10      244.96      267.24      6.72 o 
   1   4  10      250.88      268.48      8.30 o 
   3   4  10       63.26       58.88      5.29 o 
   4   4  10       34.48       36.53      4.93 o 
   5   4  10      125.88      119.97      8.77 o 
  -3   5  10       14.20       14.38      4.50 o 
  -2   5  10      203.81      185.22      6.63 o 
  -1   5  10       18.29       17.23      3.72 o 
   0   5  10        0.76       -0.16      2.22 o 
   1   5  10      384.29      377.46     12.18 o 
   2   5  10      332.22      322.10     14.56 o 
   3   5  10      231.15      204.14     10.88 o 
   4   5  10       22.33       14.77      4.35 o 
  -3   6  10        3.37        1.45      3.17 o 
  -2   6  10       34.32       38.37      3.55 o 
  -1   6  10        4.04        3.62      3.25 o 
   0   6  10       11.92       11.67      3.57 o 
   1   6  10       10.24        7.14      2.57 o 
   2   6  10      462.37      438.90     19.00 o 
   3   6  10      323.27      280.68     13.64 o 
   4   6  10       21.16       19.55      5.32 o 
  -2   7  10        1.59        1.17      4.60 o 
  -1   7  10      142.48      132.64      8.33 o 
   0   7  10       35.34       33.37      4.72 o 
   1   7  10        0.09       -0.62      2.79 o 
   2   7  10      161.59      156.22      9.65 o 
   3   7  10      126.00      117.57      8.13 o 
  -1   8  10      148.48      152.97      9.28 o 
   0   8  10       53.98       59.70      6.15 o 
   1   8  10        4.49        6.31      4.40 o 
   2   8  10        0.47       -1.00      5.08 o 
  -1  -7  11        0.75        0.92      3.80 o 
   0  -7  11       56.90       40.21      4.37 o 
   1  -7  11        1.91        1.56      4.91 o 
  -2  -6  11        8.59       10.89      4.85 o 
  -1  -6  11        0.67        1.74      3.80 o 
   0  -6  11        5.98        2.86      3.35 o 
   1  -6  11      150.82      158.22      9.19 o 
   2  -6  11        3.65       -2.04      4.01 o 
   3  -6  11       17.00       12.24      4.72 o 
  -3  -5  11        1.52       -0.84      4.62 o 
  -2  -5  11        1.70        5.52      4.49 o 
  -1  -5  11      106.64      104.39      6.70 o 
   0  -5  11      174.06      156.11      7.95 o 
   1  -5  11      859.29      966.29     35.53 o 
   2  -5  11       13.76       16.17      4.17 o 
   3  -5  11        0.71        1.79      3.98 o 
  -3  -4  11        7.64        4.58      4.57 o 
  -2  -4  11       14.55       15.89      4.55 o 
  -1  -4  11       72.43       77.64      5.80 o 
   0  -4  11      347.88      364.14     14.79 o 
   1  -4  11      228.94      212.80     10.27 o 
   2  -4  11      169.59      166.36      8.61 o 
   3  -4  11       79.45       55.08      5.26 o 
   4  -4  11        2.63        4.24      4.27 o 
  -4  -3  11       15.52       16.40      4.88 o 
  -3  -3  11       34.49       26.90      4.75 o 
  -2  -3  11       26.57       31.47      4.67 o 
  -1  -3  11       10.16        6.19      3.55 o 
   0  -3  11       31.53       35.97      4.11 o 
   1  -3  11       13.60       10.30      3.71 o 
   2  -3  11      469.96      456.13     13.30 o 
   3  -3  11        3.79        1.87      2.78 o 
   4  -3  11       17.11       10.29      4.44 o 
  -4  -2  11       46.44       47.01      5.41 o 
  -3  -2  11       83.00       68.55      5.75 o 
  -2  -2  11      159.21      187.38      9.43 o 
  -1  -2  11      205.19      207.09      9.83 o 
   0  -2  11        2.26        4.03      3.04 o 
   1  -2  11       28.65       29.26      3.00 o 
   2  -2  11       32.01       26.74      2.95 o 
   3  -2  11        2.09        2.82      2.63 o 
   4  -2  11       49.56       39.55      5.01 o 
  -4  -1  11       44.09       40.95      5.18 o 
  -3  -1  11      174.30      160.97      8.61 o 
  -2  -1  11      134.53      136.01      7.46 o 
  -1  -1  11        1.94        3.76      3.14 o 
   0  -1  11        8.63       11.06      3.17 o 
   1  -1  11        7.11        7.99      2.28 o 
   2  -1  11       46.77       45.89      5.00 o 
   3  -1  11      262.72      293.54      9.39 o 
   4  -1  11        0.02        1.05      2.99 o 
   5  -1  11        5.55        7.12      5.04 o 
  -4   0  11       17.67        8.41      4.21 o 
  -3   0  11       35.84       32.65      4.29 o 
  -2   0  11       79.30       80.50      5.42 o 
  -1   0  11        0.44       -0.53      2.84 o 
   0   0  11       31.93       43.64      5.29 o 
   1   0  11      195.28      227.34      7.41 o 
   2   0  11      235.15      266.70     10.39 o 
   3   0  11      312.63      309.42      9.59 o 
   4   0  11       31.41       38.38      5.08 o 
   5   0  11        8.03        5.93      3.72 o 
  -4   1  11        0.58       -2.51      3.91 o 
  -3   1  11       20.71       19.00      3.75 o 
  -2   1  11        1.20        3.71      3.19 o 
  -1   1  11       58.14       61.18      4.65 o 
   0   1  11       30.71       30.67      2.76 o 
   1   1  11      251.75      273.45      8.64 o 
   2   1  11      466.87      488.19     13.82 o 
   3   1  11       23.80       22.62      3.61 o 
   4   1  11      264.82      290.23      9.32 o 
   5   1  11        1.99        3.76      5.19 o 
  -4   2  11        3.71       -1.50      4.06 o 
  -3   2  11       33.03       39.65      4.50 o 
  -2   2  11      236.29      225.89     10.14 o 
  -1   2  11       34.05       29.10      3.78 o 
   0   2  11       16.69       21.05      2.62 o 
   1   2  11        8.88       11.29      2.32 o 
   2   2  11       93.38      102.36      4.59 o 
   3   2  11       38.98       40.35      3.12 o 
   4   2  11       52.99       48.39      5.60 o 
   5   2  11        0.35       -1.99      5.46 o 
  -3   3  11       50.42       47.19      5.09 o 
  -2   3  11      413.76      366.52     14.74 o 
  -1   3  11      123.82      116.76      5.70 o 
   0   3  11      403.08      423.19     37.49 o 
   1   3  11        7.34       10.61      2.35 o 
   2   3  11       22.24       16.71      3.70 o 
   3   3  11       15.04       14.13      4.03 o 
   4   3  11        2.86        3.35      4.62 o 
   5   3  11       20.74       22.35      6.00 o 
  -3   4  11        0.94        0.10      4.08 o 
  -2   4  11      113.54      103.87      6.75 o 
  -1   4  11      273.75      270.49     12.91 o 
   0   4  11        3.94        3.76      1.87 o 
   1   4  11       18.84       25.06      4.39 o 
   2   4  11       43.03       38.98      4.67 o 
   3   4  11       88.39       76.13      6.36 o 
   4   4  11       14.81       10.19      4.40 o 
  -3   5  11       10.02        6.72      4.65 o 
  -2   5  11       44.59       45.40      3.57 o 
  -1   5  11       77.44       69.19      3.74 o 
   0   5  11       11.11       13.17      2.67 o 
   1   5  11        0.13        0.95      3.47 o 
   2   5  11       33.96       39.80      4.98 o 
   3   5  11      178.63      170.75      9.78 o 
   4   5  11       58.09       65.33      6.34 o 
  -2   6  11       15.81       16.49      3.17 o 
  -1   6  11       15.84        8.64      3.85 o 
   0   6  11       87.74       82.34      5.83 o 
   1   6  11        3.73        2.30      4.17 o 
   2   6  11        1.45        1.04      4.04 o 
   3   6  11       97.44       99.96      7.43 o 
   4   6  11       22.57       26.24      5.42 o 
  -1   7  11       62.04       65.60      5.88 o 
   0   7  11      183.66      194.92     10.37 o 
   1   7  11       60.60       62.80      6.31 o 
   2   7  11       38.03       23.25      5.37 o 
   3   7  11       13.49        6.67      5.42 o 
   0   8  11      138.98      138.74      9.28 o 
   0  -7  12        0.66        2.20      3.85 o 
  -2  -6  12       14.02        9.69      5.00 o 
  -1  -6  12       12.82        5.96      4.24 o 
   0  -6  12       11.77       14.71      3.96 o 
   1  -6  12      281.88      292.87     13.61 o 
   2  -6  12       54.52       34.16      5.34 o 
  -2  -5  12      100.56       99.68      7.43 o 
  -1  -5  12       22.53       19.39      4.37 o 
   0  -5  12      117.69      107.02      6.67 o 
   1  -5  12      501.51      463.53     18.95 o 
   2  -5  12      169.30      173.77      9.45 o 
   3  -5  12       22.57       21.23      4.85 o 
  -3  -4  12       35.73       42.21      6.08 o 
  -2  -4  12      100.75      106.10      7.41 o 
  -1  -4  12       43.16       52.42      5.39 o 
   0  -4  12      127.43      117.08      7.13 o 
   1  -4  12      127.02      135.29      8.17 o 
   2  -4  12      290.24      243.87     11.34 o 
   3  -4  12       20.30       13.03      4.39 o 
  -3  -3  12       37.24       32.40      5.27 o 
  -2  -3  12      437.30      454.79     18.65 o 
  -1  -3  12      582.32      572.10     22.25 o 
   0  -3  12       93.25      103.21      6.46 o 
   1  -3  12       35.98       33.29      4.57 o 
   2  -3  12       20.57       12.60      3.79 o 
   3  -3  12       34.68       34.33      3.72 o 
   4  -3  12        2.18        1.13      4.60 o 
  -3  -2  12      110.18       98.94      7.13 o 
  -2  -2  12      322.99      348.84     14.85 o 
  -1  -2  12      898.76     1076.76     39.31 o 
   0  -2  12       95.67      107.06      6.89 o 
   1  -2  12        6.30        7.96      2.68 o 
   2  -2  12       21.74       25.77      3.30 o 
   3  -2  12      450.80      390.21     11.93 o 
   4  -2  12        4.26        2.28      4.55 o 
  -3  -1  12       16.49       11.45      4.17 o 
  -2  -1  12       17.65       20.67      4.01 o 
  -1  -1  12      348.22      407.24     16.56 o 
   0  -1  12      273.97      294.12     12.65 o 
   1  -1  12        0.37       -0.87      2.31 o 
   2  -1  12      364.10      405.31     12.15 o 
   3  -1  12      273.60      240.65     11.85 o 
   4  -1  12       98.77      104.89      5.48 o 
  -3   0  12       91.84       86.20      6.13 o 
  -2   0  12       15.30       11.93      3.71 o 
  -1   0  12      101.72      105.66      6.66 o 
   0   0  12      274.40      334.39     10.28 o 
   1   0  12        2.89        4.45      3.48 o 
   2   0  12      293.18      308.76      9.64 o 
   3   0  12      327.48      385.55     16.61 o 
   4   0  12      466.17      503.42     16.29 o 
  -3   1  12      124.43      109.13      7.07 o 
  -2   1  12        4.26        7.02      3.60 o 
  -1   1  12       13.24        9.94      3.37 o 
   0   1  12      820.12      903.62     27.77 o 
   1   1  12      606.99      648.69     17.98 o 
   2   1  12       25.62       26.22      2.84 o 
   3   1  12      218.16      226.43      7.88 o 
   4   1  12      146.00      160.85      7.44 o 
  -3   2  12       51.23       37.48      4.68 o 
  -2   2  12       34.62       36.27      4.42 o 
  -1   2  12      533.39      529.28     20.26 o 
   0   2  12      721.10      772.87     21.06 o 
   1   2  12     1207.74     1396.48     36.90 o 
   2   2  12        0.90       -0.42      2.36 o 
   3   2  12        2.10        4.22      4.32 o 
   4   2  12       37.75       38.78      5.73 o 
  -3   3  12      106.17       99.86      6.92 o 
  -2   3  12       81.22       72.74      5.59 o 
  -1   3  12      148.46      163.38      6.45 o 
   0   3  12      130.80      141.34      8.08 o 
   1   3  12      528.06      551.66     15.52 o 
   2   3  12      467.46      458.92     19.85 o 
   3   3  12        3.19        2.32      3.94 o 
   4   3  12       83.78       82.78      7.13 o 
  -3   4  12       77.63       81.06      6.70 o 
  -2   4  12      167.66      163.48      8.91 o 
  -1   4  12       52.28       49.93      2.95 o 
   0   4  12       72.09       77.31      6.27 o 
   1   4  12      333.87      344.79     15.66 o 
   2   4  12      266.13      281.25     13.64 o 
   3   4  12        0.19        0.77      3.81 o 
   4   4  12       97.65       91.77      7.46 o 
  -2   5  12      216.66      210.43      7.78 o 
  -1   5  12      170.78      170.49     11.43 o 
   0   5  12       43.60       52.52      5.85 o 
   1   5  12        1.53        2.19      3.93 o 
   2   5  12      292.61      278.85     13.54 o 
   3   5  12       45.53       52.86      5.96 o 
   4   5  12       49.87       47.55      6.13 o 
  -1   6  12      134.68      122.19      8.22 o 
   1   6  12       69.98       81.52      7.12 o 
   2   6  12      305.83      302.19     14.67 o 
   3   6  12      133.37      127.17      9.02 o 
   2   7  12       88.52       98.28      8.27 o 
  -1  -6  13        7.77        2.69      4.45 o 
   0  -6  13       78.63       61.51      5.55 o 
   1  -6  13       43.89       26.06      5.85 o 
  -2  -5  13       42.68       44.96      6.16 o 
  -1  -5  13        0.51        2.10      4.29 o 
   0  -5  13      190.68      174.43      9.23 o 
   1  -5  13       16.72       14.46      5.03 o 
   2  -5  13        0.07        0.21      4.58 o 
  -2  -4  13        8.85        5.88      4.88 o 
  -1  -4  13      106.89      110.42      7.41 o 
   0  -4  13      215.00      233.93     10.99 o 
   1  -4  13      271.50      245.64     11.65 o 
   2  -4  13      218.14      208.47     10.65 o 
   3  -4  13        3.97        6.44      4.57 o 
  -3  -3  13        6.57        1.18      5.11 o 
  -2  -3  13        0.32        1.17      4.50 o 
  -1  -3  13        0.13       -1.08      4.03 o 
   0  -3  13      346.40      354.51     14.92 o 
   1  -3  13      405.38      403.18     16.46 o 
   2  -3  13      416.04      390.37     19.18 o 
   3  -3  13       82.25       76.19      4.87 o 
  -3  -2  13       52.16       48.80      6.16 o 
  -2  -2  13       65.96       60.85      5.98 o 
  -1  -2  13        4.57        4.96      4.08 o 
   0  -2  13       80.39       91.26      6.46 o 
   1  -2  13      180.09      197.30      9.73 o 
   2  -2  13      333.60      313.58     10.16 o 
   3  -2  13       68.66       68.99      4.63 o 
   4  -2  13       13.37        4.49      4.85 o 
  -3  -1  13       57.94       55.26      5.93 o 
  -2  -1  13      110.34      121.01      7.79 o 
  -1  -1  13      131.75      149.76      8.56 o 
   0  -1  13      157.94      170.94      9.04 o 
   1  -1  13       24.08       26.40      3.15 o 
   2  -1  13      115.55      120.40      6.42 o 
   3  -1  13       28.96       28.35      3.67 o 
   4  -1  13        2.79       -0.03      3.57 o 
  -3   0  13       46.38       41.49      5.19 o 
  -2   0  13      102.72       95.86      6.61 o 
  -1   0  13      194.82      215.90     10.42 o 
   0   0  13      137.53      159.00      6.34 o 
   1   0  13       66.94       52.53      5.32 o 
   2   0  13      183.75      190.53      7.03 o 
   3   0  13       96.74       98.10      5.12 o 
   4   0  13       71.12       76.43      5.03 o 
  -3   1  13        0.18       -2.14      3.88 o 
  -2   1  13       23.94       26.31      4.57 o 
  -1   1  13       24.33       26.95      4.31 o 
   0   1  13        7.02        8.08      2.85 o 
   1   1  13       25.74       25.42      3.28 o 
   2   1  13      342.50      348.14     10.72 o 
   3   1  13      140.19      146.00      6.19 o 
   4   1  13      108.31       87.75      8.05 o 
  -3   2  13        3.19        4.58      4.24 o 
  -2   2  13       36.61       34.05      4.72 o 
  -1   2  13        3.91        4.29      3.75 o 
   0   2  13       40.34       48.03      3.67 o 
   1   2  13      117.88      131.84      6.97 o 
   2   2  13       36.29       37.28      6.19 o 
   3   2  13      274.84      274.61     13.67 o 
   4   2  13      106.56      122.32      9.00 o 
  -3   3  13        1.79        1.31      4.57 o 
  -2   3  13       37.63       28.61      4.65 o 
  -1   3  13       66.96       74.85      5.82 o 
   0   3  13        2.52        2.64      2.72 o 
   1   3  13       57.45       56.24      6.57 o 
   2   3  13        3.63        3.62      4.09 o 
   3   3  13      106.04       89.46      7.03 o 
   4   3  13       60.02       58.60      6.64 o 
  -2   4  13       50.62       52.04      5.73 o 
  -1   4  13      136.74      144.04      6.25 o 
   0   4  13      124.31      140.99      6.16 o 
   1   4  13      119.94      115.30      8.17 o 
   2   4  13       21.65       19.54      5.08 o 
   3   4  13       42.62       44.20      6.01 o 
   4   4  13       27.10       28.90      5.96 o 
  -2   5  13       14.76        5.75      5.03 o 
  -1   5  13       31.77       27.57      4.88 o 
   0   5  13       73.35       85.82      7.23 o 
   1   5  13        7.17       10.20      5.04 o 
   2   5  13       10.28        3.86      4.50 o 
   3   5  13       13.94        9.71      4.85 o 
   1   6  13       12.26       10.16      5.09 o 
   2   6  13        2.13        0.36      5.23 o 
  -1  -5  14       20.39       19.85      5.16 o 
   0  -5  14       59.04       51.42      5.54 o 
   1  -5  14       15.23       11.22      4.80 o 
  -2  -4  14        2.91        0.26      5.29 o 
  -1  -4  14        2.34        3.20      4.57 o 
   0  -4  14      115.00      100.35      7.05 o 
   1  -4  14       48.97       39.75      5.31 o 
   2  -4  14       71.48       60.68      6.46 o 
  -2  -3  14       18.30       27.46      5.72 o 
  -1  -3  14       12.03        8.81      4.73 o 
   0  -3  14       43.25       42.97      5.29 o 
   1  -3  14       65.45       58.83      5.87 o 
   2  -3  14       40.40       37.09      5.50 o 
   3  -3  14       59.12       45.00      4.56 o 
  -2  -2  14      176.75      193.93     10.66 o 
  -1  -2  14      105.59      133.82      8.45 o 
   0  -2  14      107.12      120.10      7.61 o 
   1  -2  14        0.50        2.17      3.83 o 
   2  -2  14        6.13        8.07      3.42 o 
   3  -2  14        4.47        2.01      3.67 o 
  -2  -1  14      207.23      206.31     10.78 o 
  -1  -1  14      192.61      210.51     10.91 o 
   0  -1  14      129.47      140.81      8.56 o 
   1  -1  14        9.15       12.32      3.12 o 
   2  -1  14       44.66       41.70      4.05 o 
   3  -1  14        0.42       -2.06      3.50 o 
  -2   0  14       28.21       19.98      4.91 o 
  -1   0  14      121.13      134.41      8.30 o 
   0   0  14       79.39       91.72      6.62 o 
   1   0  14       47.94       46.61      3.87 o 
   2   0  14      113.82      114.47      5.47 o 
   3   0  14       55.49       46.43      4.23 o 
   4   0  14       42.77       41.07      4.71 o 
  -2   1  14        2.31        3.98      4.40 o 
  -1   1  14      112.94      108.86      7.16 o 
   0   1  14       59.19       59.06      6.89 o 
   1   1  14       26.52       28.15      5.78 o 
   2   1  14      312.60      316.19     10.12 o 
   3   1  14      114.11      122.43      5.93 o 
   4   1  14       53.16       49.26      6.90 o 
  -2   2  14        5.64       11.93      4.60 o 
  -1   2  14       72.38       77.36      6.28 o 
   0   2  14      264.21      301.79     12.78 o 
   1   2  14        0.78        0.77      2.85 o 
   2   2  14       31.39       30.64      3.57 o 
   3   2  14       70.10       61.93      6.56 o 
  -2   3  14        0.09        4.08      4.39 o 
  -1   3  14       64.28       64.87      5.93 o 
   0   3  14      328.05      356.23     12.20 o 
   1   3  14      176.74      174.92      6.92 o 
   2   3  14      158.53      139.74      9.22 o 
   3   3  14        9.87        1.69      4.70 o 
  -1   4  14        4.43       -1.61      4.35 o 
   0   4  14      217.46      248.47     15.62 o 
   1   4  14      187.60      215.80     12.26 o 
   2   4  14      132.12      136.96      9.76 o 
   3   4  14        8.35        6.95      4.86 o 
  -1   5  14       23.59       21.95      5.46 o 
   0   5  14       31.59       41.51      6.42 o 
   1   5  14      124.91      138.29      9.66 o 
   2   5  14       83.38       83.69      7.76 o 
   1   6  14       79.96       89.42      8.33 o 
   0  -4  15       76.07       70.30      6.49 o 
   1  -4  15       24.91       31.53      5.42 o 
  -1  -3  15       23.92       24.53      5.62 o 
   0  -3  15      235.17      220.77     11.31 o 
   1  -3  15      202.02      182.33     10.01 o 
   2  -3  15      187.62      172.97      7.29 o 
  -1  -2  15       33.68       20.57      5.23 o 
   0  -2  15       93.03       97.74      7.25 o 
   1  -2  15      503.78      486.83     19.78 o 
   2  -2  15      273.12      267.05     18.82 o 
  -2  -1  15       39.23       32.55      5.77 o 
  -1  -1  15       11.08       10.99      4.91 o 
   0  -1  15       10.08        9.25      4.67 o 
   1  -1  15      485.52      474.57     14.36 o 
   2  -1  15      161.42      185.75      7.65 o 
   3  -1  15       96.26       96.46      5.67 o 
  -2   0  15       80.66       83.48      7.13 o 
  -1   0  15      254.31      284.39     13.33 o 
   0   0  15       10.72       16.48      4.86 o 
   1   0  15       19.22       23.21      3.67 o 
   2   0  15      202.74      187.83     12.14 o 
   3   0  15       41.24       46.26      6.02 o 
  -2   1  15      173.66      158.31      9.63 o 
  -1   1  15      192.15      203.05     10.70 o 
   0   1  15       89.26      102.47      5.45 o 
   1   1  15       64.61       65.38      4.53 o 
   2   1  15      108.18       98.36      5.17 o 
   3   1  15      103.96      106.93      5.63 o 
  -1   2  15       41.27       39.95      5.54 o 
   0   2  15       19.02       20.78      4.31 o 
   1   2  15        5.32        7.12      3.25 o 
   2   2  15       59.06       53.33      6.01 o 
   3   2  15      229.91      223.76     12.77 o 
  -1   3  15       49.34       55.46      6.26 o 
   0   3  15       27.58       30.35      3.91 o 
   1   3  15        5.75        8.54      3.54 o 
   2   3  15       72.43       80.96      7.43 o 
   3   3  15      318.55      290.59     15.04 o 
   0   4  15       47.29       44.48      6.89 o 
   1   4  15       44.65       44.84      6.36 o 
   2   4  15       11.61        9.66      5.23 o 
   0  -2  16        0.54        5.47      4.86 o 
   1  -2  16        0.10       -0.72      4.63 o 
  -1  -1  16       52.62       53.72      6.66 o 
   0  -1  16       49.03       49.35      6.28 o 
   1  -1  16       33.80       27.26      5.46 o 
   2  -1  16        0.12        1.30      3.80 o 
  -1   0  16       69.98       63.54      6.84 o 
   0   0  16       73.37       77.43      7.08 o 
   1   0  16       49.95       57.19      7.72 o 
   2   0  16        0.40        1.73      3.84 o 
  -1   1  16       13.13       10.37      5.29 o 
   0   1  16      157.73      156.29      9.55 o 
   1   1  16        9.91        4.34      3.47 o 
   2   1  16       22.34       23.95      4.01 o 
   0   2  16        9.13        9.09      3.72 o 
   1   2  16        7.77        7.62      3.71 o 
   2   2  16        0.30       -0.15      5.03 o 
   0   3  16        0.92        0.96      3.93 o 
   1   3  16       53.09       49.44      6.61 o 
                                                 
